# Supplementary material for: Genome-wide screen of genetic determinants that govern Escherichia coli growth and persistence in lake water
Source: ISME J. 2024 Jun 14;18(1):wrae096. doi: 10.1093/ismejo/wrae096 (PMC11188689; doi:10.1093/ismejo/wrae096)
Supplement: Supplementary_Table_S3_wrae096 [file supplementary_table_s3_wrae096.xlsx]

## Sheet: DATA
sample id	biological replicate	sampling day	sample type	technical replicate	duplicate reads	GC content	coverage (million reads)	average read length (bp)
sample_01	1	0	control	1	0.054	0.55	6.1	85
sample_02	1	0	control	2	0.055	0.55	6.5	85
sample_03	1	0	control	3	0.046	0.55	5.3	85
sample_04	1	2	filtered water	1	0.063	0.55	6.9	85
sample_05	1	2	filtered water	2	0.058	0.55	6.3	85
sample_06	1	2	filtered water	3	0.055	0.55	6	85
sample_07	1	2	non-filtered water	1	0.039	0.55	3.6	85
sample_08	1	2	non-filtered water	2	0.057	0.55	6.4	85
sample_09	1	2	non-filtered water	3	0.093	0.55	11.9	85
sample_10	1	4	filtered water	1	0.005	0.45	0	85
sample_11	1	4	filtered water	2	0.064	0.55	6	85
sample_12	1	4	filtered water	3	0.062	0.56	4.5	85
sample_13	1	4	non-filtered water	1	0.054	0.55	6	85
sample_14	1	4	non-filtered water	2	0.043	0.55	3.9	85
sample_15	1	4	non-filtered water	3	0.052	0.55	5.3	85
sample_16	1	8	filtered water	1	0.089	0.55	5.2	85
sample_17	1	8	filtered water	2	0.08	0.55	6.9	85
sample_18	1	8	filtered water	3	0.076	0.55	6.6	85
sample_19	1	8	non-filtered water	1	0.026	0.55	2.2	85
sample_20	1	8	non-filtered water	2	0.04	0.55	3.6	85
sample_21	1	8	non-filtered water	3	0.039	0.55	3.6	85
sample_22	2	0	control	1	0.058	0.55	7.3	85
sample_23	2	0	control	2	0.059	0.55	7.4	85
sample_24	2	0	control	3	0.058	0.55	7.2	85
sample_25	2	2	filtered water	1	0.056	0.55	6.6	85
sample_26	2	2	filtered water	2	0.059	0.55	6.9	85
sample_27	2	2	filtered water	3	0.062	0.55	7.1	85
sample_28	2	2	non-filtered water	1	0.054	0.55	6.6	85
sample_29	2	2	non-filtered water	2	0.055	0.55	6.6	85
sample_30	2	2	non-filtered water	3	0.051	0.55	5.9	85
sample_31	2	4	filtered water	1	0.064	0.55	7.5	85
sample_32	2	4	filtered water	2	0.072	0.55	7.5	85
sample_33	2	4	filtered water	3	0.071	0.55	6.7	85
sample_34	2	4	non-filtered water	1	0.045	0.55	5	85
sample_35	2	4	non-filtered water	2	0.051	0.55	5.7	85
sample_36	2	4	non-filtered water	3	0.05	0.55	5.5	85
sample_37	2	8	filtered water	1	0.066	0.55	7.5	85
sample_38	2	8	filtered water	2	0.074	0.55	7.5	85
sample_39	2	8	filtered water	3	0.079	0.55	7.6	85
sample_40	2	8	non-filtered water	1	0.037	0.55	3.6	85
sample_41	2	8	non-filtered water	2	0.036	0.55	3.5	85
sample_42	2	8	non-filtered water	3	0.037	0.55	3.4	85
sample_43	3	0	control	1	0.061	0.55	7.9	85
sample_44	3	0	control	2	0.032	0.55	3	85
sample_45	3	0	control	3	0.061	0.55	7.9	85
sample_46	3	2	filtered water	1	0.066	0.55	7.7	85
sample_47	3	2	filtered water	2	0.059	0.55	6.2	85
sample_48	3	2	filtered water	3	0.068	0.55	7.7	85
sample_49	3	2	non-filtered water	1	0.057	0.55	6.5	85
sample_50	3	2	non-filtered water	2	0.062	0.55	7	85
sample_51	3	2	non-filtered water	3	0.056	0.55	6	85
sample_52	3	4	filtered water	1	0.065	0.55	8.6	85
sample_53	3	4	filtered water	2	0.073	0.55	8.1	85
sample_54	3	4	filtered water	3	0.074	0.55	8.1	85
sample_55	3	4	non-filtered water	1	0.055	0.55	5.5	85
sample_56	3	4	non-filtered water	2	0.048	0.55	4.8	85
sample_57	3	4	non-filtered water	3	0.037	0.55	3.3	85
sample_58	3	8	filtered water	1	0.132	0.55	8.4	85
sample_59	3	8	filtered water	2	0.105	0.55	7.4	85
sample_60	3	8	filtered water	3	0.116	0.55	7.2	85
sample_61	3	8	non-filtered water	1	0.016	0.55	1	85
sample_62	3	8	non-filtered water	2	0.017	0.55	1.1	85
sample_63	3	8	non-filtered water	3	0.02	0.55	1.3	85

## Sheet: LEGEND
Supplementary Table S3
Quality check of the sequencing results. One sample that failed the QC is omitted from the further analysis and is highlighted in red. The table is generated using FastQC and MultiQC software.
