# Supplementary material for: Genome-wide screen of genetic determinants that govern Escherichia coli growth and persistence in lake water
Source: ISME J. 2024 Jun 14;18(1):wrae096. doi: 10.1093/ismejo/wrae096 (PMC11188689; doi:10.1093/ismejo/wrae096)
Supplement: Supplementary_Table_S4_wrae096 [file supplementary_table_s4_wrae096.xlsx]

## Sheet: DATA
Lake water sample	gene fitness values						Gene name	Principal component		Euclidean distance	Protein description
	filtered			non-filtered
	day 2	day 4	day 8	day 2	day 4	day 8		1	2
1	3.04757	6.97331	6.98538	2.20795	0.664626	0.997148	rhoL	-27.7046	15.3835	31.6891	rho operon leader peptide (RhoL)
1	-3.20628	-3.55686	-3.8975	-2.80728	-3.58531	-3.19547	lpp	28.3778	2.4783	28.4858	Major outer membrane lipoprotein Lpp (Braun lipoprotein) (BLP) (Murein-lipoprotein)
1	-2.98046	-3.20365	-3.27307	-2.80069	-3.40458	-3.06001	pal	26.4299	3.27001	26.6314	Peptidoglycan-associated lipoprotein (PAL) (Tol-Pal system lipoprotein Pal)
1	-2.44777	-2.14741	-2.70801	-2.07468	-2.33106	-1.95817	tolA	19.2183	1.25897	19.2595	Tol-Pal system protein TolA
1	-1.71824	-2.07848	-3.18269	-2.24138	-2.30952	-2.09754	sucB	18.9411	1.03399	18.9693	2-oxoglutarate dehydrogenase E2 subunit
1	0.109253	2.9455	6.14008	0.729339	-0.0711877	-0.290939	rpoS	-11.6507	13.1525	17.5706	RNA polymerase sigma factor RpoS (Sigma S) (Sigma-38)
1	-2.17512	-1.59133	-1.90322	-1.88293	-1.88647	-1.75823	arnF	15.9004	1.99967	16.0256	Probable 4-amino-4-deoxy-L-arabinose-phosphoundecaprenol flippase subunit ArnF (L-Ara4N-phosphoundecaprenol flippase subunit ArnF) (Undecaprenyl phosphate-aminoarabinose flippase subunit ArnF)
1	-1.80731	-1.76848	-1.96494	-1.48584	-1.87964	-1.48618	prc	14.5248	1.06852	14.5641	Tail-specific protease (EC 3.4.21.102) (C-terminal-processing peptidase) (PRC protein) (Protease Re)
1	-1.54285	-1.41441	-0.638557	-1.45707	-1.97066	-2.37776	ysgD	13.4296	5.5953	14.5486	Protein YsgD
1	-1.36817	-1.77182	-1.52838	-1.49974	-1.86512	-1.57273	carA	13.4681	1.93095	13.6058	Carbamoyl-phosphate synthase small chain (EC 6.3.5.5) (Carbamoyl-phosphate synthetase glutamine chain)
1	-1.3401	-1.99492	-1.68788	-1.47987	-1.46149	-1.83474	pyrL	13.5066	1.41235	13.5802	pyr operon leader peptide (pyrBI operon attenuator)
1	-1.47878	-1.57161	-1.54823	-1.41036	-1.87522	-1.58419	pyrE	13.2843	2.15696	13.4583	Orotate phosphoribosyltransferase (OPRT) (OPRTase) (EC 2.4.2.10)
1	0.258793	1.98924	5.08338	0.288195	-0.273122	0.0190309	rbsR	-8.80386	10.1443	13.4318	Ribose operon repressor
1	-1.43488	-1.583	-1.54474	-1.24604	-1.64127	-1.71023	pyrD	12.7001	2.06311	12.8666	Dihydroorotate dehydrogenase (quinone) (EC 1.3.5.2) (DHOdehase) (DHOD) (DHODase) (Dihydroorotate oxidase)
1	-1.31586	-1.48955	-1.4881	-1.36755	-1.87975	-1.49057	carB	12.6719	2.1545	12.8538	Carbamoyl-phosphate synthase large chain (EC 6.3.5.5) (Carbamoyl-phosphate synthetase ammonia chain)
1	-1.41486	-1.92797	-1.70268	-1.11811	-1.32011	-1.81721	wecF	12.6424	1.16206	12.6957	TDP-Fuc4NAc:lipidIIFuc4NAc transferase
1	-1.67615	-1.56115	-1.50027	-1.13576	-1.42339	-1.77221	wecD	12.527	1.92336	12.6738	TDP-fucosamine acetyltransferase
1	-1.50006	-1.50549	-1.65861	-1.15556	-1.45843	-1.55786	wecB	12.1786	1.3546	12.2538	UDP-N-acetylglucosamine 2-epimerase (EC 5.1.3.14) (Bacteriophage N4 adsorption protein C) (UDP-GlcNAc-2-epimerase)
1	-1.58633	-1.47928	-1.78226	-1.31406	-1.3875	-1.22944	yncH	12.1845	0.375491	12.1902	Uncharacterized protein YncH
1	1.33657	2.71087	2.67165	0.621671	0.0645721	0.182941	gcvP	-10.1363	6.68148	12.1403	Glycine dehydrogenase (decarboxylating) (EC 1.4.4.2) (Glycine cleavage system P-protein) (Glycine decarboxylase) (Glycine dehydrogenase (aminomethyl-transferring))
1	-1.44697	-1.57531	-1.6068	-1.09943	-1.40343	-1.63739	wecC	12.0309	1.44123	12.1169	UDP-N-acetyl-D-mannosamine dehydrogenase (EC 1.1.1.336) (UDP-ManNAc 6-dehydrogenase)
1	1.23335	2.78271	2.58469	0.648588	0.0841016	0.320201	gcvT	-10.2189	6.28788	11.9985	Aminomethyltransferase (EC 2.1.2.10) (Glycine cleavage system T protein)
1	-1.50653	-1.60137	-1.51945	-0.95081	-1.45067	-1.63828	wecE	11.8669	1.58359	11.9721	TDP-4-oxo-6-deoxy-D-glucose transaminase
1	0.162728	1.71447	4.44246	0.318704	-0.20477	-0.256523	rbsK	-7.43843	9.37322	11.9661	Ribokinase (RK) (EC 2.7.1.15)
1	-1.52178	-1.67352	-1.87751	-1.31707	-1.09108	-1.07621	purE	11.7587	-0.774761	11.7842	N5-carboxyaminoimidazole ribonucleotide mutase (N5-CAIR mutase) (EC 5.4.99.18) (5-(carboxyamino)imidazole ribonucleotide mutase)
1	-1.52973	-1.64628	-1.70114	-1.34758	-1.0338	-1.25112	purM	11.7263	-0.17489	11.7276	Phosphoribosylformylglycinamidine cyclo-ligase (EC 6.3.3.1) (AIR synthase) (AIRS) (Phosphoribosyl-aminoimidazole synthetase)
1	1.29024	2.36477	2.65806	0.433164	-0.0815918	0.0840461	gcvH	-8.91441	6.70704	11.1558	Glycine cleavage system H protein
1	-1.15263	-1.28317	-1.28463	-1.10899	-1.49311	-1.38431	pyrC	10.7018	1.86837	10.8637	Dihydroorotase (DHOase) (EC 3.5.2.3)
1	-1.3049	-1.35232	-1.43421	-0.903012	-1.21634	-1.60315	wzyE	10.6355	1.5952	10.7545	Probable ECA polymerase
1	-1.19057	-1.26853	-1.07856	-1.07469	-1.55562	-1.34851	nlpI	10.5132	2.19254	10.7394	Lipoprotein NlpI
1	-1.4117	-1.23496	-1.29691	-1.12097	-1.00254	-1.55565	arnD	10.5039	1.52792	10.6145	Probable 4-deoxy-4-formamido-L-arabinose-phosphoundecaprenol deformylase ArnD (EC 3.5.1.n3)
1	0.253119	2.14543	2.78411	0.402819	-0.311545	-0.86282	maoP	-5.53163	8.97079	10.5392	Macrodomain Ori protein
1	-1.25964	-1.69189	-1.49646	-1.26277	-0.849417	-0.864029	purF	10.1947	-1.0498	10.2486	Amidophosphoribosyltransferase (ATase) (EC 2.4.2.14) (Glutamine phosphoribosylpyrophosphate amidotransferase) (GPATase)
1	-1.26006	-1.15303	-1.34782	-1.42375	-0.991981	-0.977831	tolB	10.0378	0.302914	10.0424	Tol-Pal system protein TolB
1	-1.24337	-1.34649	-1.22827	-0.975635	-1.02763	-1.39538	wzxE	9.87453	1.17464	9.94415	Lipid III flippase
1	-1.16426	-1.33808	-1.19059	-1.01262	-1.16015	-1.21612	wecA	9.75796	1.05198	9.8145	Undecaprenyl-phosphate alpha-N-acetylglucosaminyl 1-phosphate transferase (EC 2.7.8.33) (UDP-GlcNAc:undecaprenyl-phosphate GlcNAc-1-phosphate transferase) (Undecaprenyl-phosphate GlcNAc-1-phosphate transferase)
1	-0.7966	-0.767263	-0.721694	-0.763126	-1.29338	-1.99853	topA	8.6938	4.38167	9.73556	DNA topoisomerase 1 (EC 5.6.2.1) (DNA topoisomerase I) (Omega-protein) (Relaxing enzyme) (Swivelase) (Untwisting enzyme)
1	-1.45866	-1.35705	-1.38106	-1.07195	-0.851633	-0.917075	purL	9.68999	-0.407339	9.69855	Phosphoribosylformylglycinamidine synthase (FGAM synthase) (FGAMS) (EC 6.3.5.3) (Formylglycinamide ribonucleotide amidotransferase) (FGAR amidotransferase) (FGAR-AT)
1	-1.32285	-1.23035	-1.36044	-1.22572	-1.01531	-0.765864	sucA	9.65645	-0.281501	9.66055	2-oxoglutarate dehydrogenase E1 component (EC 1.2.4.2) (Alpha-ketoglutarate dehydrogenase)
1	-1.03307	-1.1785	-1.10792	-1.07111	-1.37684	-1.06293	pyrB	9.5322	1.3696	9.63009	Aspartate carbamoyltransferase catalytic subunit (EC 2.1.3.2) (Aspartate transcarbamylase) (ATCase)
1	0.271598	1.95982	2.53744	0.349867	-0.535533	-0.631467	hdfR	-4.89004	8.21402	9.55942	HTH-type transcriptional regulator HdfR (H-NS-dependent flhDC regulator)
1	-1.11336	-1.19073	-1.20122	-0.923317	-1.20647	-1.1601	pyrF	9.34873	1.15079	9.41929	Orotidine 5'-phosphate decarboxylase (EC 4.1.1.23) (OMP decarboxylase) (OMPDCase) (OMPdecase)
1	-1.25761	-1.21498	-1.34726	-0.980557	-0.903744	-1.13841	purC	9.35225	0.396669	9.36066	Phosphoribosylaminoimidazole-succinocarboxamide synthase (EC 6.3.2.6) (SAICAR synthetase)
1	-1.30492	-1.26517	-1.32584	-1.18523	-0.881645	-0.761471	purH	9.33628	-0.485589	9.3489	Bifunctional purine biosynthesis protein PurH [Includes: Phosphoribosylaminoimidazolecarboxamide formyltransferase (EC 2.1.2.3) (AICAR transformylase); IMP cyclohydrolase (EC 3.5.4.10) (ATIC) (IMP synthase) (Inosinicase)]
1	-1.24192	-1.3212	-1.36056	-1.11089	-0.886093	-0.720955	purD	9.16376	-0.690112	9.18971	Phosphoribosylamine--glycine ligase (EC 6.3.4.13) (GARS) (Glycinamide ribonucleotide synthetase) (Phosphoribosylglycinamide synthetase)
1	-1.05579	-0.960322	-1.32356	-0.718808	-1.40029	-1.06292	flgA	8.92505	1.29899	9.01908	Flagella basal body P-ring formation protein FlgA
1	-1.21481	-1.18094	-1.20783	-1.02755	-1.1905	-0.55553	rfaC	8.91696	-0.220586	8.91968	Lipopolysaccharide heptosyltransferase 1 (EC 2.-.-.-)
1	-1.24022	-1.45917	-1.23421	-0.869294	-0.707809	-0.983943	serC	8.7876	-0.381351	8.79587	Phosphoserine aminotransferase (EC 2.6.1.52) (Phosphohydroxythreonine aminotransferase) (PSAT)
1	-1.15777	-1.03553	-1.20252	-1.09455	-1.11229	-0.612833	hldE	8.70893	-0.0117287	8.70893	Bifunctional protein HldE [Includes: D-beta-D-heptose 7-phosphate kinase (EC 2.7.1.167) (D-beta-D-heptose 7-phosphotransferase) (D-glycero-beta-D-manno-heptose-7-phosphate kinase); D-beta-D-heptose 1-phosphate adenylyltransferase (EC 2.7.7.70) (D-glycero-beta-D-manno-heptose 1-phosphate adenylyltransferase)]
1	-1.04819	-1.09888	-1.23665	-1.13287	-0.751922	-1.06036	pdxJ	8.69303	0.341908	8.69975	Pyridoxine 5'-phosphate synthase (PNP synthase) (EC 2.6.99.2)
1	1.31857	1.92077	1.77309	0.305024	-0.144555	0.473879	motA	-7.595	4.12063	8.64081	Motility protein A (Chemotaxis protein MotA)
1	-1.12565	-1.31779	-1.19586	-0.767387	-1.02813	-0.782253	gmhB	8.47227	-0.127648	8.47323	D-glycero-beta-D-manno-heptose-1,7-bisphosphate 7-phosphatase (EC 3.1.3.82) (D,D-heptose 1,7-bisphosphate phosphatase) (HBP phosphatase)
1	-1.0514	-1.09709	-1.00455	-0.876558	-1.00681	-1.06	wecG	8.38588	1.02994	8.44889	UDP-N-acetyl-D-mannosaminuronic acid transferase
1	-0.906926	-0.672217	-0.539105	-1.05689	-1.35506	-1.02384	pgm	7.97811	2.70334	8.42368	Phosphoglucomutase (PGM) (EC 5.4.2.2) (Glucose phosphomutase)
1	-1.04965	-0.971373	-1.00923	-1.1449	-1.05895	-0.699254	metL	8.36153	0.481753	8.3754	Bifunctional aspartokinase/homoserine dehydrogenase 2 (Aspartokinase II/homoserine dehydrogenase II) (AKII-HDII) [Includes: Aspartokinase (EC 2.7.2.4); Homoserine dehydrogenase (EC 1.1.1.3)]
1	-1.10707	-1.16802	-1.20088	-0.951899	-0.840125	-0.681949	fbp	8.17213	-0.433965	8.18365	Fructose-1,6-bisphosphatase class 1 (FBPase class 1) (EC 3.1.3.11) (D-fructose-1,6-bisphosphate 1-phosphohydrolase class 1)
1	-0.892385	-1.16918	-1.26987	-1.02427	-0.788642	-0.849748	lpxK	8.1673	-0.203071	8.16983	Tetraacyldisaccharide 4'-kinase (EC 2.7.1.130) (Lipid A 4'-kinase)
1	-0.855024	-0.956352	-0.7515	-0.72293	-0.942137	-1.4577	clpX	7.73381	2.36454	8.08721	ATP-dependent Clp protease ATP-binding subunit ClpX (ATP-dependent unfoldase ClpX)
1	-0.969365	-0.890396	-1.16261	-1.03393	-1.03616	-0.697544	rfaF	8.05876	0.310259	8.06473	ADP-heptose--LPS heptosyltransferase 2 (EC 2.-.-.-) (ADP-heptose--LPS heptosyltransferase II)
1	-0.936702	-1.09767	-1.06714	-0.896153	-0.97702	-0.74415	dksA	7.86756	0.203059	7.87018	RNA polymerase-binding transcription factor DksA (DnaK suppressor protein)
1	-1.04473	-0.905822	-0.987868	-1.02817	-0.987222	-0.65091	rfaD	7.85842	0.360918	7.86671	ADP-L-glycero-D-mannoheptose-6-epimerase
1	-0.942392	-0.847273	-0.812303	-0.837253	-1.13832	-0.945493	pgi	7.69466	1.55949	7.85111	Glucose-6-phosphate isomerase (GPI) (EC 5.3.1.9) (Phosphoglucose isomerase) (PGI) (Phosphohexose isomerase) (PHI)
1	-1.02518	-1.24502	-1.26989	-0.951614	-0.650556	-0.436295	cvpA	7.59825	-1.45049	7.73546	Colicin V production protein (Protein DedE) (Pur regulon 18 kDa protein)
1	-0.927699	-1.09023	-1.11426	-0.730647	-0.949755	-0.85374	ftsK	7.68365	0.32566	7.69055	DNA translocase FtsK
1	-0.862983	-0.753924	-1.1458	-0.963792	-1.06773	-0.726947	tolR	7.66289	0.614421	7.68748	Tol-Pal system protein TolR
1	0.693739	1.67794	1.67579	0.482631	0.0853147	0.164508	yobF	-6.51528	3.93632	7.61206	Protein YobF
1	-1.09183	-1.04931	-1.0036	-0.862405	-0.849661	-0.653946	cheA	7.60284	-0.0610936	7.60308	Chemotaxis protein CheA (EC 2.7.13.3)
1	-1.03672	-0.734632	-0.899769	-0.998136	-0.85409	-0.861669	tolQ	7.52959	0.963972	7.59104	Tol-Pal system protein TolQ
1	-1.10003	-1.53517	-0.432632	-0.743894	-0.750731	-0.880536	rseD	7.49657	0.536355	7.51573	rpoE leader peptide
1	-0.826102	-0.802663	-1.25127	-0.758165	-0.697306	-1.24441	mreB	7.44442	0.98043	7.5087	Cell shape-determining protein MreB (Actin-like MreB protein) (Rod shape-determining protein MreB)
1	-0.668999	-0.943215	-0.970071	-0.45625	-1.06486	-1.34281	basR	7.22795	1.97235	7.49223	Transcriptional regulatory protein BasR
1	-0.975607	-0.888282	-0.992934	-0.947331	-0.88547	-0.674907	cheR	7.44901	0.273149	7.45401	Chemotaxis protein methyltransferase (EC 2.1.1.80)
1	0.267631	1.43956	1.78522	0.121349	-0.824861	-0.590814	sspA	-2.58305	6.86015	7.33033	Stringent starvation protein A
1	-0.956017	-1.1026	-0.924417	-0.760347	-0.832973	-0.789372	pdxB	7.32145	0.271387	7.32648	Erythronate-4-phosphate dehydrogenase (EC 1.1.1.290)
1	-0.945523	-0.807082	-0.977735	-0.923533	-0.863123	-0.696006	guaA	7.23094	0.406749	7.24237	GMP synthase [glutamine-hydrolyzing] (EC 6.3.5.2) (GMP synthetase) (GMPS) (Glutamine amidotransferase)
1	-1.32242	-1.21228	-0.901905	-0.70726	-0.298397	-0.939953	ybaA	7.23331	-0.340939	7.24134	Uncharacterized protein YbaA
1	-0.814659	-0.819804	-0.988563	-0.442966	-0.951171	-1.19969	pmrB	6.93899	1.58375	7.11743	Sensory histidine kinase in two-component regulatory system with BasR
1	-1.00534	-1.07917	-1.05497	-0.831572	-0.602509	-0.5394	purK	6.9579	-0.791942	7.00283	N5-carboxyaminoimidazole ribonucleotide synthase (N5-CAIR synthase) (EC 6.3.4.18) (5-(carboxyamino)imidazole ribonucleotide synthetase)
1	-1.00735	-0.932443	-0.812769	-0.698568	-0.772893	-0.850993	clpP	6.93678	0.672265	6.96928	ATP-dependent Clp protease proteolytic subunit (EC 3.4.21.92) (Caseinolytic protease) (Endopeptidase Clp) (Heat shock protein F21.5) (Protease Ti)
1	-0.717577	-0.709524	-0.686195	-1.10573	-0.87969	-0.722806	fur	6.8272	1.08784	6.91332	Ferric uptake regulation protein (Ferric uptake regulator)
1	-0.975357	-0.902043	-0.895379	-0.76463	-0.834958	-0.64831	ybfQ	6.90847	0.239988	6.91264	Inactive transposase YbfQ
1	-0.713138	-0.370302	-0.50098	-0.635907	-0.711132	-1.52274	ompR	6.05927	3.23857	6.87045	DNA-binding dual transcriptional regulator OmpR (Transcriptional regulatory protein OmpR)
1	-0.875271	-0.941117	-0.960099	-0.670955	-0.682986	-0.886335	pdxA	6.74625	0.402214	6.75823	4-hydroxythreonine-4-phosphate dehydrogenase (EC 1.1.1.262) (4-(phosphohydroxy)-L-threonine dehydrogenase)
1	1.0735	1.69743	1.36805	-0.0840541	-0.326301	0.238908	motB	-5.18772	4.07988	6.59984	Motility protein B (Chemotaxis protein MotB)
1	-0.674669	-1.11932	-0.832552	-0.551386	-0.547664	-1.24954	fau	6.52243	0.993159	6.59761	5-formyltetrahydrofolate cyclo-ligase family protein; Involved in the removal of 5-formyltetrahydrofolate
1	-0.731887	-1.1262	-0.987355	-0.740093	-0.81179	-0.438973	tatC	6.55651	-0.640292	6.5877	Sec-independent protein translocase protein TatC
1	0.896688	1.47166	1.22131	0.351665	-0.0819248	0.413635	proQ	-5.88462	2.75783	6.4988	RNA chaperone ProQ
1	-0.768053	-0.771667	-0.728917	-0.602325	-0.812111	-0.952495	wzzE	6.28182	1.2888	6.41266	ECA polysaccharide chain length modulation protein
1	-0.929427	-0.746635	-1.15443	-0.484395	-0.853775	-0.584908	ompA	6.3633	-0.100155	6.36408	Outer membrane protein A (OmpA) (Outer membrane porin A) (Outer membrane protein 3A) (Outer membrane protein B) (Outer membrane protein II*) (Outer membrane protein d)
1	0.0689988	1.16322	2.1045	0.252411	-0.0765833	0.0284254	hfq	-4.50371	4.45232	6.33297	RNA-binding protein Hfq (HF-1) (Host factor-I protein) (HF-I)
1	0.2835	1.27954	1.60991	0.441897	0.136467	-0.176374	puuR	-4.88677	4.0049	6.31821	HTH-type transcriptional regulator PuuR
1	0.738576	1.14188	0.872901	0.2247	0.55923	0.747363	iscR	-6.07226	0.144919	6.07398	HTH-type transcriptional regulator IscR
1	0.620473	0.910581	0.282151	0.464928	0.326273	1.30646	ptsH	-5.71533	-1.94671	6.03777	Phosphocarrier protein HPr (Histidine-containing protein)
1	-0.71723	-0.840021	-0.810581	-0.633373	-0.799062	-0.590186	zapG	5.95932	0.267925	5.96534	Z-ring associated protein G
1	0.787158	1.13556	0.930908	0.55865	0.219733	0.273054	seqA	-5.67561	1.75121	5.93964	Negative modulator of initiation of replication
1	-0.625803	-0.712895	-0.720521	-0.570018	-0.832342	-0.815959	dgkA	5.77859	1.10907	5.88406	Diacylglycerol kinase (DAGK) (EC 2.7.1.107) (Diglyceride kinase) (DGK)
1	-0.551359	-0.983213	-0.533814	-0.254683	-1.50423	-0.39473	secM	5.77868	1.08898	5.88039	Secretion monitor
1	0.0686823	1.03368	1.82182	0.369607	0.101214	-0.124849	nlpD	-4.34868	3.94323	5.87027	Murein hydrolase activator NlpD
1	0.477604	1.07268	1.36353	0.326997	0.236112	-0.425915	lon	-4.31034	3.84329	5.77494	Lon protease (EC 3.4.21.53) (ATP-dependent protease La)
1	0.706784	0.692164	0.546549	0.641167	0.542318	0.609688	dppD	-5.67769	-0.599497	5.70925	Dipeptide transport ATP-binding protein DppD
1	-0.69737	-0.988824	-0.803698	-0.612987	-0.74508	-0.352359	ruvB	5.68257	-0.512978	5.70568	Holliday junction ATP-dependent DNA helicase RuvB (EC 3.6.4.12)
1	-0.574701	-0.667274	-0.702154	-0.717915	-0.61935	-0.816209	yajG	5.54733	0.898677	5.61966	Uncharacterized lipoprotein YajG
1	0.688613	0.67497	0.61166	0.563974	0.510198	0.671826	dppB	-5.58209	-0.607104	5.615	Dipeptide transport system permease protein DppB
1	-0.926984	-0.593594	-0.950071	-0.702689	-0.760331	-0.0587829	mgtT	5.54188	-0.903211	5.615	Protein MgtT
1	-0.809355	-0.676902	-0.801815	-0.754911	-0.554529	-0.492257	ariR	5.59829	-0.103196	5.59924	Probable two-component-system connector protein AriR
1	-0.718252	-0.792724	-0.760018	-0.761304	-0.467741	-0.512885	purN	5.44785	-0.252556	5.4537	Phosphoribosylglycinamide formyltransferase (EC 2.1.2.2) (5'-phosphoribosylglycinamide transformylase) (GAR transformylase) (GART)
1	-0.811082	-0.497012	-1.05282	-0.976635	-0.232001	-0.346006	mtnN	5.35375	-1.0357	5.45301	5'-methylthioadenosine/S-adenosylhomocysteine nucleosidase (MTA/SAH nucleosidase) (MTAN) (EC 3.2.2.9) (5'-deoxyadenosine nucleosidase) (DOA nucleosidase) (dAdo nucleosidase) (EC 3.2.2.-) (5'-methylthioadenosine nucleosidase) (MTA nucleosidase) (P46) (S-adenosylhomocysteine nucleosidase) (AdoHcy nucleosidase) (SAH nucleosidase) (SRH nucleosidase)
1	-0.864165	-0.666957	-0.693199	-0.573824	-0.747087	-0.380689	envC	5.39569	0.0756291	5.39622	Murein hydrolase activator EnvC (Septal ring factor)
1	-0.740365	-0.569869	-0.903295	-0.960684	-0.423676	-0.250358	higA	5.3318	-0.824347	5.39515	Antitoxin HigA
1	-1.02134	-0.672694	-0.577488	-0.445311	-0.757117	-0.435107	aroK	5.37337	0.339014	5.38405	Shikimate kinase 1 (SK 1) (EC 2.7.1.71) (Shikimate kinase I) (SKI)
1	-0.842764	-0.762241	-0.744968	-0.611794	-0.625153	-0.345271	yciF	5.36327	-0.368307	5.3759	Protein YciF
1	0.165508	1.16377	1.43735	0.237015	-0.0896202	-0.138369	pnp	-3.67285	3.88022	5.34284	Polyribonucleotide nucleotidyltransferase (EC 2.7.7.8) (Polynucleotide phosphorylase) (PNPase)
1	-0.774603	-0.850723	-0.901365	-0.490172	-0.646054	-0.280144	nagA	5.26445	-0.826401	5.32891	N-acetylglucosamine-6-phosphate deacetylase (GlcNAc 6-P deacetylase) (EC 3.5.1.25)
1	-0.45203	-0.13157	-0.475157	-0.848866	-0.695167	-0.861011	efp	4.86467	2.11903	5.30616	Elongation factor P (EF-P)
1	-0.56285	-0.597191	-0.58096	-0.695806	-0.94467	-0.382697	ldtB	5.25819	0.676376	5.30151	L,D-transpeptidase linking Lpp to murein
1	0.38003	1.07405	1.20131	0.285582	0.131174	-0.428104	mlrA	-3.73155	3.76286	5.29939	HTH-type transcriptional regulator MlrA (MerR-like regulator A)
1	-0.856823	-0.713607	-0.881418	-0.537785	-0.510329	-0.443541	ymgA	5.2741	-0.474089	5.29536	Probable two-component-system connector protein YmgA
1	0.711161	0.782879	0.608564	0.536295	0.406252	0.433373	dppF	-5.23077	0.212594	5.23509	Dipeptide transport ATP-binding protein DppF
1	-0.664343	-0.549123	-0.5756	-0.736323	-0.832534	-0.288455	tar	5.1285	0.356736	5.14089	Methyl-accepting chemotaxis protein II (MCP-II) (Aspartate chemoreceptor protein)
1	0.404583	0.814275	0.856163	0.17131	-0.0561067	-1.15251	csgA	-1.65748	4.86361	5.13828	Major curlin subunit
1	-0.623045	-0.799859	-0.752752	-0.562944	-0.435684	-0.713898	tatB	5.13197	0.135395	5.13376	Sec-independent protein translocase protein TatB
1	0.149606	0.810274	0.906491	0.210976	-0.11186	-1.14187	csgG	-1.29946	4.95653	5.12404	Curli production assembly/transport component CsgG
1	0.651593	0.79451	0.850564	0.478816	0.322466	0.28211	rapA	-4.98449	1.04578	5.09301	RNA polymerase-associated protein RapA (EC 3.6.4.-) (ATP-dependent helicase HepA)
1	-0.710317	-0.713793	-0.730734	-0.663295	-0.529143	-0.393317	ybbC	5.07686	-0.302896	5.08589	Uncharacterized protein YbbC
1	0.591174	0.598829	0.515143	0.483469	0.491605	0.563479	dppC	-4.9158	-0.570498	4.94879	Dipeptide transport system permease protein DppC
1	-0.753444	-0.712172	-0.730275	-0.610415	-0.525962	-0.258379	mcrA	4.87225	-0.619019	4.91142	5-methylcytosine-specific restriction enzyme A (EC 3.1.21.-) (EcoKMcrA)
1	-0.727355	-0.597161	-0.764758	-0.694806	-0.616272	-0.111464	lpxL	4.8455	-0.710671	4.89734	Lipid A biosynthesis lauroyltransferase (EC 2.3.1.241) (Kdo(2)-lipid IV(A) lauroyltransferase)
1	0.338026	0.452075	0.282687	0.257507	0.299141	1.2667	glpF	-4.2289	-2.37086	4.84816	Glycerol uptake facilitator protein (Aquaglyceroporin)
1	-0.611704	-0.407047	-1.22616	-0.402404	-0.455975	-0.673217	rlmH	4.83289	-0.169878	4.83588	Ribosomal RNA large subunit methyltransferase H (EC 2.1.1.177) (23S rRNA (pseudouridine1915-N3)-methyltransferase) (23S rRNA m3Psi1915 methyltransferase) (rRNA (pseudouridine-N3-)-methyltransferase RlmH)
1	-0.716279	-0.739321	-0.508304	-0.604316	-0.642542	-0.282832	ynfU	4.81371	-0.0931867	4.81461	Putative zinc-binding protein YnfU
1	-0.762473	-0.707806	-0.730239	-0.578344	-0.537673	-0.135943	icd	4.68875	-0.875364	4.76977	Isocitrate dehydrogenase [NADP] (IDH) (EC 1.1.1.42) (IDP) (NADP(+)-specific ICDH) (Oxalosuccinate decarboxylase)
1	-0.736344	-0.665186	-0.684014	-0.586753	-0.506591	-0.332287	yccE	4.75393	-0.359829	4.76753	Uncharacterized protein YccE (ORF-D)
1	0.214298	0.884495	0.545772	0.345047	0.576133	0.666084	aceF	-4.71606	-0.565512	4.74984	Dihydrolipoyllysine-residue acetyltransferase component of pyruvate dehydrogenase complex (EC 2.3.1.12) (Dihydrolipoamide acetyltransferase component of pyruvate dehydrogenase complex) (E2)
1	-0.528505	-0.64641	-0.8186	-0.629959	-0.258086	-0.73284	gcvR	4.72299	0.0194882	4.72303	Glycine cleavage system transcriptional repressor (gcv operon repressor)
1	0.578953	0.742719	1.2328	-0.0487393	-0.213794	-0.427079	lrp	-2.49859	3.99529	4.71225	Leucine-responsive regulatory protein
1	0.662962	1.04675	0.711887	0.166661	0.270336	0.310808	fliC	-4.54009	1.20188	4.69648	Flagellin
1	-0.469654	-0.540344	-0.766651	-0.537873	-0.609754	-0.586996	mrcB	4.6631	0.417308	4.68173	Penicillin-binding protein 1B (PBP-1b) (PBP1b) (Murein polymerase) [Includes: Penicillin-insensitive transglycosylase (EC 2.4.1.129) (Peptidoglycan TGase) (Peptidoglycan glycosyltransferase); Penicillin-sensitive transpeptidase (EC 3.4.16.4) (DD-transpeptidase)]
1	-0.60712	-0.891665	-0.571293	-0.469744	-0.371452	-0.647194	arnE	4.66361	0.0357145	4.66375	Probable 4-amino-4-deoxy-L-arabinose-phosphoundecaprenol flippase subunit ArnE (L-Ara4N-phosphoundecaprenol flippase subunit ArnE) (Undecaprenyl phosphate-aminoarabinose flippase subunit ArnE)
1	-0.798843	-0.478206	-0.583655	-0.531628	-0.591371	-0.389137	ompX	4.62014	0.250272	4.62692	Outer membrane protein X
1	-1.08575	-0.64289	-0.359528	-0.37354	-0.755586	-0.078811	rnhA	4.62295	-0.121782	4.62455	Ribonuclease HI (RNase HI) (EC 3.1.26.4) (Ribonuclease H) (RNase H)
1	-0.177476	-0.086428	0.282684	-0.585053	-0.771135	-0.843201	uof	3.16536	3.35562	4.61299	fur leader peptide
1	-0.57546	-0.601421	-0.664311	-0.408352	-0.298344	-0.967355	mepS	4.52407	0.848537	4.60296	Murein DD-endopeptidase MepS/Murein LD-carboxypeptidase (EC 3.4.-.-) (EC 3.4.17.13) (Lipoprotein Spr) (Murein hydrolase MepS)
1	-0.567628	-0.46414	-0.30512	-0.576016	-0.619215	-0.656067	aroD	4.39261	1.34771	4.59471	3-dehydroquinate dehydratase (3-dehydroquinase) (EC 4.2.1.10) (Type I DHQase) (Type I dehydroquinase) (DHQ1)
1	-0.260351	-0.65759	-0.763839	-0.402145	-0.287579	-1.16763	apaG	4.42375	1.10359	4.55933	Protein ApaG
1	-0.637822	-0.648118	-0.538981	-0.493443	-0.423381	-0.663146	yejM	4.52437	0.487614	4.55058	Inner membrane protein YejM
1	0.623467	0.819357	0.802321	0.334912	0.182316	0.194966	speB	-4.31746	1.42544	4.54668	Agmatinase (EC 3.5.3.11) (Agmatine ureohydrolase) (AUH)
1	0.50934	0.884319	0.889672	0.268217	0.227993	-0.0378111	uup	-3.97401	2.07888	4.48492	ATP-binding protein Uup (EC 3.6.1.3)
1	-0.641258	-0.596709	-0.638969	-0.590855	-0.412105	-0.450901	lpcA	4.47166	-0.076078	4.4723	D-sedoheptulose 7-phosphate isomerase
1	0.402195	0.510041	-0.45521	0.308719	0.754518	0.618255	holD	-3.62422	-2.61498	4.46913	DNA polymerase III subunit psi (EC 2.7.7.7)
1	-0.120074	-0.381774	0.319949	-0.483182	-0.127467	-1.4282	rseP	2.8937	3.39447	4.46049	Regulator of sigma-E protease RseP (EC 3.4.24.-) (S2P endopeptidase) (Site-2 protease RseP) (S2P protease RseP) (Site-2-type intramembrane protease)
1	0.361606	0.503433	0.326802	0.433315	0.215326	0.949634	chpS	-4.1695	-1.43147	4.40838	Antitoxin ChpS
1	-0.698203	-0.59332	-0.590844	-0.488513	-0.511201	-0.385627	pinR	4.39688	-0.0197507	4.39692	Serine recombinase PinR (EC 3.1.22.-) (EC 6.5.1.-) (DNA-invertase PinR) (Putative DNA-invertase from lambdoid prophage Rac) (Site-specific recombinase PinR)
1	-0.581092	-0.753582	-0.606389	-0.436555	-0.274088	-0.731069	serB	4.37565	0.189971	4.37978	Phosphoserine phosphatase (PSP) (PSPase) (EC 3.1.3.3) (O-phosphoserine phosphohydrolase)
1	-0.56648	-0.649354	-0.686185	-0.483264	-0.488936	-0.421914	rffG	4.36084	-0.16392	4.36392	dTDP-glucose 4,6-dehydratase 2 (EC 4.2.1.46)
1	-0.124455	-0.459727	-0.57959	-0.165638	-1.00202	-0.762473	degS	3.98581	1.75804	4.35631	Serine endoprotease DegS (EC 3.4.21.107) (Site-1 protease DegS) (S1P protease DegS) (Site-1-type intramembrane protease)
1	-0.446119	-0.494391	-0.44425	-0.457354	-0.316248	-1.00021	envZ	4.10762	1.42182	4.34674	Sensor histidine kinase EnvZ (EC 2.7.13.3) (Osmolarity sensor protein EnvZ)
1	-0.525647	-0.5205	-0.651813	-0.474311	-0.540359	-0.535616	ychF	4.30856	0.375548	4.3249	Ribosome-binding ATPase YchF
1	-0.750359	-0.422647	-0.535451	-0.596106	-0.434564	-0.350098	glpD	4.23739	0.0801473	4.23815	Aerobic glycerol-3-phosphate dehydrogenase (EC 1.1.5.3)
1	-0.507475	-0.572321	-0.431604	-0.373622	-0.510019	-0.729013	cheW	4.11034	1.01203	4.2331	Chemotaxis protein CheW
1	-0.674506	-0.577928	-0.632663	-0.501093	-0.466769	-0.245702	ydeQ	4.16262	-0.437438	4.18554	Uncharacterized fimbrial-like protein YdeQ
1	-0.650035	-0.271836	-0.630062	-0.474562	-0.514353	-0.531762	ybcJ	4.12839	0.642857	4.17814	Uncharacterized protein YbcJ
1	-0.471698	-0.497478	-0.510952	-0.381081	-0.458667	-0.781979	menI	4.04412	1.03207	4.17374	1,4-dihydroxy-2-naphthoyl-CoA hydrolase (DHNA-CoA hydrolase) (EC 3.1.2.28) (DHNA-CoA thioesterase)
1	-0.462693	-0.51768	-0.500641	-0.445084	-0.680226	-0.461828	ftsN	4.12242	0.648543	4.17313	Cell division protein FtsN
1	-0.577004	-0.487992	-0.485398	-0.502261	-0.62501	-0.370697	aer	4.15188	0.414248	4.17249	Aerotaxis receptor
1	-0.638403	-0.648749	-0.523842	-0.449703	-0.455735	-0.412604	cspH	4.16978	-0.00864062	4.16979	Cold shock-like protein CspH (CSP-H)
1	-0.643714	-0.57066	-0.550882	-0.500077	-0.465152	-0.357061	ynfQ	4.15	-0.0586968	4.15042	Protein YnfQ
1	-0.445133	-0.704656	-0.545374	-0.635497	-0.783922	0.266443	yidD	3.98528	-1.08596	4.13059	Putative membrane protein insertion efficiency factor
1	-0.610071	-0.557882	-0.713217	-0.486092	-0.319195	-0.455651	hipB	4.11785	-0.277416	4.12718	Antitoxin HipB
1	-0.637356	-0.592936	-0.590669	-0.480018	-0.475894	-0.285524	dgcT	4.10229	-0.289555	4.1125	Probable diguanylate cyclase DgcT (DGC) (EC 2.7.7.65)
1	-0.222666	-0.301697	-0.222921	-0.286979	-0.825628	-0.751698	bamB	3.48044	2.18726	4.11067	Outer membrane protein assembly factor BamB
1	0.313138	-0.823584	-0.384777	0.289911	0.114462	-2.18896	rpmG	2.65542	3.11709	4.09481	50S ribosomal protein L33 (Large ribosomal subunit protein bL33)
1	0.518485	0.520468	0.613287	0.539392	0.327321	0.0432009	yrbL	-3.99892	0.872349	4.09296	Uncharacterized protein YrbL
1	-0.641958	-0.597422	-0.641926	-0.489698	-0.40419	-0.266025	pdeG	4.04795	-0.520234	4.08125	Probable cyclic di-GMP phosphodiesterase PdeG (EC 3.1.4.52)
1	0.357264	0.713561	0.828759	0.176872	-0.0589204	-0.61302	dgcE	-2.10604	3.49457	4.08013	Probable diguanylate cyclase DgcE (DGC) (EC 2.7.7.65)
1	-0.3797	-0.116981	-0.0363283	-0.527764	-0.80648	-0.524816	guaB	3.42636	2.16026	4.05052	Inosine-5'-monophosphate dehydrogenase (IMP dehydrogenase) (IMPD) (IMPDH) (EC 1.1.1.205)
1	-0.611913	-1.11696	-0.546434	-0.0851384	-0.260466	-0.632506	rsfS	4.01688	-0.449221	4.04192	Ribosomal silencing factor RsfS
1	0.14821	0.354046	0.0927416	0.0672693	0.239507	1.22582	glpK	-3.1034	-2.58304	4.03772	Glycerol kinase (EC 2.7.1.30) (ATP:glycerol 3-phosphotransferase) (Glycerokinase) (GK)
1	-0.744349	-0.799337	-0.47265	-0.209379	-0.240265	-0.68463	ybaB	4.01457	0.126687	4.01657	Nucleoid-associated protein YbaB
1	-0.47274	0.0634172	0.226133	-0.237459	-0.48969	-0.923764	csgE	2.51388	3.12871	4.01353	Curli production assembly/transport component CsgE
1	0.557442	0.692913	0.424419	0.179635	0.362468	0.477002	tsaC	-4.00396	-0.167192	4.00745	Threonylcarbamoyl-AMP synthase (TC-AMP synthase) (EC 2.7.7.87) (L-threonylcarbamoyladenylate synthase) (Ribosome maturation factor TsaC) (t(6)A37 threonylcarbamoyladenosine biosynthesis protein TsaC) (tRNA threonylcarbamoyladenosine biosynthesis protein TsaC)
1	-0.5403	-0.538	-0.453292	-0.444168	-0.648175	-0.321126	rfaG	3.98969	0.321805	4.00265	Lipopolysaccharide core biosynthesis protein RfaG (EC 2.4.-.-) (Glucosyltransferase I)
1	-0.608788	-0.615988	-0.563301	-0.416201	-0.550891	-0.229613	appY	3.99071	-0.295048	4.0016	HTH-type transcriptional regulator AppY (M5 polypeptide)
1	0.802408	0.979777	0.564128	-0.0397708	0.0221734	0.376376	flgL	-3.81633	1.17428	3.99291	Flagellar hook-associated protein 3 (HAP3) (Hook-filament junction protein)
1	-0.476963	-0.446563	-0.503101	-0.369446	-0.494498	-0.673961	ptsN	3.88343	0.914467	3.98964	Nitrogen regulatory protein (Enzyme IIA-NTR) (PTS system EIIA component) (Phosphotransferase enzyme IIA component)
1	-0.565056	-0.61438	-0.397479	-0.386499	-0.437643	-0.582628	corA	3.93988	0.571082	3.98105	Magnesium transport protein CorA
1	-0.632458	-0.424913	-0.187683	-0.55629	-0.441537	-0.531137	aroB	3.83829	1.01143	3.96932	3-dehydroquinate synthase (DHQS) (EC 4.2.3.4)
1	0.442264	0.612454	0.28749	0.273076	0.259052	0.710019	tap	-3.86705	-0.857005	3.96087	Methyl-accepting chemotaxis protein IV (MCP-IV) (Dipeptide chemoreceptor protein)
1	-0.479483	-0.716955	-0.448079	-0.454498	-0.395895	-0.50996	sdhA	3.9527	0.168549	3.95629	Succinate dehydrogenase flavoprotein subunit (EC 1.3.5.1)
1	0.565945	0.467777	0.352486	0.391785	0.365165	0.381863	dppA	-3.93693	-0.361387	3.95349	Periplasmic dipeptide transport protein (Dipeptide-binding protein) (DBP)
1	-0.684124	-0.264094	-0.461999	-0.783097	-0.507367	-0.0369538	rnc	3.92878	-0.180135	3.93291	Ribonuclease 3 (EC 3.1.26.3) (Ribonuclease III) (RNase III)
1	-0.371771	-0.470364	-0.517002	-0.441742	-0.411623	-0.72896	degP	3.82811	0.88688	3.92951	Periplasmic serine endoprotease DegP (EC 3.4.21.107) (Heat shock protein DegP) (Protease Do)
1	0.253489	0.539422	0.388887	0.271197	0.304932	0.79191	rna	-3.76187	-1.06963	3.91098	Ribonuclease I (RNase I) (EC 4.6.1.21) (Enterobacter ribonuclease)
1	-0.615736	-0.501708	-0.493185	-0.516284	-0.425169	-0.341848	qseC	3.90367	0.0201988	3.90372	Sensor protein QseC (EC 2.7.13.3)
1	-0.249267	-0.62353	-0.393751	-0.107455	-0.352525	-1.1489	ccmE	3.50179	1.70394	3.89435	Cytochrome c-type biogenesis protein CcmE (Cytochrome c maturation protein E) (Heme chaperone CcmE)
1	-0.740303	-0.185808	-0.344851	-0.44028	-0.575765	-0.425215	rsxB	3.75842	1.00256	3.88983	Ion-translocating oxidoreductase complex subunit B (EC 7.-.-.-) (Rsx electron transport complex subunit B)
1	-0.903651	-0.577226	-0.548652	-0.35626	-0.250597	-0.240987	glyA	3.8096	-0.694277	3.87234	Serine hydroxymethyltransferase (SHMT) (Serine methylase) (EC 2.1.2.1)
1	0.298682	0.690556	0.473307	0.0613593	0.241379	0.904986	fimE	-3.76389	-0.888681	3.86738	Type 1 fimbriae regulatory protein FimE
1	-0.639669	-0.513052	-0.558849	-0.4254	-0.410172	-0.350935	ynjI	3.84709	-0.107027	3.84858	Inner membrane protein YnjI
1	-0.708346	-0.609464	-0.54721	-0.402088	-0.416872	-0.160579	ycgX	3.79299	-0.632254	3.84532	Uncharacterized protein YcgX
1	-0.449951	-0.537	-0.496194	-0.467496	-0.398112	-0.543882	slyA	3.80618	0.39784	3.82692	Transcriptional regulator SlyA
1	0.0356591	0.570837	0.691191	0.0601111	-0.0933859	-0.87707	csgF	-0.671902	3.7413	3.80115	Curli production assembly/transport component CsgF
1	-0.418078	-0.63397	-0.284846	-0.31774	-0.453292	-0.702964	dacA	3.65773	1.01348	3.79554	D-alanyl-D-alanine carboxypeptidase DacA (DD-carboxypeptidase) (DD-peptidase) (EC 3.4.16.4) (Beta-lactamase) (EC 3.5.2.6) (Penicillin-binding protein 5) (PBP-5)
1	-0.296453	-0.297766	-0.597125	-0.234899	-0.560789	-0.804274	eptA	3.53962	1.34842	3.78776	Phosphoethanolamine transferase EptA (EC 2.7.-.-) (Polymyxin resistance protein PmrC)
1	-0.610528	-0.543563	-0.578468	-0.456724	-0.413075	-0.201885	hprS	3.73663	-0.493486	3.76907	Sensor histidine kinase HprS (EC 2.7.13.3) (Hydrogen peroxide response sensor)
1	-0.609471	-0.507406	-0.608274	-0.0120074	-0.262944	-0.97565	thiS	3.62564	0.951031	3.7483	Sulfur carrier protein ThiS (Thiamine biosynthesis protein ThiS)
1	-0.456074	-0.750066	-0.51871	-0.558958	-0.348147	-0.0632861	nudJ	3.59148	-1.02777	3.73565	Phosphatase NudJ (EC 3.6.1.-)
1	-0.58793	-0.471632	-0.613851	-0.471226	-0.419666	-0.205401	hlyE	3.69244	-0.436896	3.7182	Hemolysin E, chromosomal (Cytotoxin ClyA) (Hemolysis-inducing protein) (Latent pore-forming 34 kDa hemolysin) (Silent hemolysin SheA)
1	-0.617952	-0.480319	-0.498616	-0.498548	-0.385589	-0.258667	yehC	3.68623	-0.210009	3.6922	Probable fimbrial chaperone YehC
1	0.548572	0.247827	0.428613	0.313559	0.286879	0.520073	hupA	-3.62236	-0.696333	3.68868	DNA-binding protein HU-alpha (HU-2) (NS2)
1	-0.518115	-0.444177	-0.570929	-0.401082	-0.465885	-0.393363	ydfK	3.68168	0.147096	3.68462	Cold shock protein YdfK
1	0.559832	0.393826	0.270488	0.29759	0.292983	0.506267	ymfL	-3.61131	-0.728279	3.68401	Uncharacterized protein YmfL
1	-0.629407	-0.490331	-0.524927	-0.523087	-0.369205	-0.139355	ybcK	3.61524	-0.549877	3.65681	Uncharacterized protein YbcK
1	0.0151018	-0.138716	-0.0655254	-0.307091	-1.01112	-0.508879	cmk	2.76765	2.37904	3.64962	Cytidylate kinase (CK) (EC 2.7.4.25) (Cytidine monophosphate kinase) (CMP kinase) (Protein MssA) (p25)
1	0.31599	0.395947	0.140624	0.0449822	0.444921	0.772073	flgC	-3.20049	-1.73257	3.63936	Flagellar basal-body rod protein FlgC (Putative proximal rod protein)
1	-0.487216	-0.489246	-0.567319	-0.438889	-0.370784	-0.424904	hmsP	3.63864	0.0354712	3.63881	cyclic di-GMP phosphodiesterase
1	-0.428985	-0.673346	-0.335824	-0.359207	-0.385743	-0.583893	ynfO	3.59722	0.528617	3.63585	Uncharacterized protein YnfO (Uncharacterized protein YnfO from Qin prophage)
1	-0.481066	-0.52081	-0.263854	-0.441381	-0.313989	-0.632024	hpf	3.50735	0.822016	3.60239	Ribosome hibernation promoting factor (HPF) (Hibernation factor HPF)
1	-0.40038	-0.241955	-0.149748	-0.38163	-0.506106	-0.66953	aroC	3.16054	1.69606	3.58687	Chorismate synthase (CS) (EC 4.2.3.5) (5-enolpyruvylshikimate-3-phosphate phospholyase) (EPSP phospholyase)
1	0.0951077	-0.142205	-0.225077	-0.113746	0.0338647	-1.56113	trpS	2.07652	2.91298	3.57734	Tryptophan--tRNA ligase (EC 6.1.1.2) (Tryptophanyl-tRNA synthetase) (TrpRS)
1	-0.564161	0.161244	0.293043	-0.21682	-0.548557	-0.658845	csgD	2.19278	2.82612	3.57705	CsgBAC operon transcriptional regulatory protein
1	-0.101726	-1.10269	-0.795262	0.0640923	-0.522158	-0.562437	iscX	3.52705	-0.52178	3.56543	Protein IscX
1	-0.544221	-0.677496	-0.402895	-0.257275	-0.313991	-0.568776	rapZ	3.53511	0.256539	3.54441	RNase adapter protein RapZ
1	-0.403856	-0.556628	-0.442396	-0.644672	-0.293634	-0.281094	rnlB	3.52723	-0.260999	3.53688	Antitoxin RnlB
1	-0.633829	-0.677656	-0.479752	-0.236004	-0.280485	-0.447157	purU	3.51588	-0.191988	3.52111	Formyltetrahydrofolate deformylase (EC 3.5.1.10) (Formyl-FH(4) hydrolase)
1	-0.275492	-0.661614	-0.607317	-0.571385	-0.445387	0.0599747	kdpF	3.32055	-1.15873	3.51692	Potassium-transporting ATPase KdpF subunit (ATP phosphohydrolase [potassium-transporting] F chain) (Potassium-binding and translocating subunit F) (Potassium-translocating ATPase F chain)
1	0.526869	0.636532	0.187258	0.0608106	0.3451	0.533686	flhC	-3.45169	-0.67087	3.51628	Flagellar transcriptional regulator FlhC
1	0.229169	0.588807	0.599265	0.076719	0.000357388	-0.770065	csgB	-1.21616	3.26927	3.48815	Minor curlin subunit
1	-0.676849	-0.491851	-0.395368	-0.306853	-0.504877	-0.21526	yccJ	3.46878	-0.0239453	3.46886	Uncharacterized protein YccJ
1	-0.550529	-0.365993	-0.503759	-0.396176	-0.404063	-0.394831	sixA	3.4557	0.245501	3.46441	Phosphohistidine phosphatase SixA (EC 3.1.3.-) (RX6)
1	-0.56757	-0.488266	-0.497879	-0.460225	-0.370167	-0.194825	ydeT	3.44054	-0.38344	3.46184	Fimbrial usher domain-containing protein YdeT
1	0.279539	0.239121	0.418967	0.513296	0.46448	0.196626	ccmD	-3.42809	-0.322694	3.44324	Heme exporter protein D (Cytochrome c-type biogenesis protein CcmD)
1	-0.203322	-0.421149	-0.84072	-0.411225	-0.22699	-0.683905	secA	3.44149	0.109838	3.44324	Protein translocase subunit SecA
1	-0.515397	-0.532554	-0.510437	-0.294096	-0.447239	-0.320714	sdhB	3.40316	-0.0744763	3.40398	Succinate dehydrogenase iron-sulfur subunit (EC 1.3.5.1)
1	0.0387261	0.344054	0.251977	0.280819	0.470602	0.615943	tadA	-3.09962	-1.38576	3.39529	tRNA-specific adenosine deaminase (EC 3.5.4.33)
1	-0.487795	-0.590575	-0.31027	-0.62101	-0.0955576	-0.439521	fre	3.3899	-0.0631933	3.39049	NAD(P)H-flavin reductase (EC 1.5.1.41) (FMN reductase) (Ferrisiderophore reductase C) (NAD(P)H:flavin oxidoreductase) (Riboflavin reductase [NAD(P)H])
1	-0.552321	-0.52575	-0.560994	-0.342393	-0.156278	-0.515344	minD	3.36661	-0.138561	3.36946	Septum site-determining protein MinD (Cell division inhibitor MinD)
1	-0.556879	-0.488581	-0.42146	-0.383133	-0.429253	-0.24941	ygeG	3.36312	-0.0704687	3.36386	Uncharacterized protein YgeG
1	-0.782554	-0.41289	-0.26352	-0.330383	-0.571781	-0.0674287	yejG	3.36279	0.0242327	3.36287	Uncharacterized protein YejG
1	-0.505794	-0.435878	-0.550564	-0.427107	-0.419987	-0.170309	ydfD	3.32519	-0.375419	3.34632	Uncharacterized protein YdfD
1	-0.688063	-0.632935	-0.0523072	-0.407618	-0.411166	-0.230998	yacC	3.33908	0.217757	3.34617	Uncharacterized protein YacC
1	0.288119	0.593964	0.477523	0.317582	0.237646	0.279859	tolC	-3.31869	0.368936	3.33914	Outer membrane protein TolC (Multidrug efflux pump subunit TolC) (Outer membrane factor TolC)
1	0.0432208	0.827537	0.983774	0.0379025	-0.302548	0.167816	gyrA	-2.23994	2.45879	3.32611	DNA gyrase subunit A (EC 5.6.2.2)
1	-0.335251	-0.867928	-0.521813	-0.137432	-0.593294	-0.0764043	ibsC	3.18946	-0.82014	3.29321	Small toxic protein IbsC
1	0.523874	0.456478	0.653206	0.13311	-0.488327	-0.327811	gcvA	-1.43832	2.95989	3.29085	Glycine cleavage system transcriptional activator (Gcv operon activator)
1	-0.604272	-0.425211	-0.477329	-0.434326	-0.304584	-0.218733	acnB	3.27409	-0.330367	3.29071	Aconitate hydratase B (ACN) (Aconitase) (EC 4.2.1.3) ((2R,3S)-2-methylisocitrate dehydratase) ((2S,3R)-3-hydroxybutane-1,2,3-tricarboxylate dehydratase) (2-methyl-cis-aconitate hydratase) (EC 4.2.1.99) (Iron-responsive protein-like) (IRP-like) (RNA-binding protein)
1	-0.535218	-0.435108	-0.469356	-0.395307	-0.346469	-0.310493	ydjI	3.27901	-0.0597849	3.27955	Uncharacterized protein YdjI
1	-0.0304939	0.589041	0.221104	-0.205266	-0.352458	-0.748703	mdoG	0.671186	3.20223	3.27182	Glucans biosynthesis protein G
1	0.282801	0.258977	0.216022	0.384345	0.287035	0.513449	potA	-3.10593	-1.02156	3.26962	Spermidine/putrescine import ATP-binding protein PotA (EC 7.6.2.11)
1	-0.0139158	0.469389	0.829388	0.0709704	-0.260705	-0.466867	yohO	-0.877872	3.1485	3.2686	UPF0387 membrane protein YohO
1	-0.323747	-0.430965	-0.457065	-0.438833	-0.480718	-0.33323	rph	3.25231	0.245995	3.2616	Truncated inactive ribonuclease PH (Truncated inactive RNase PH) (Inactive RNase PH) (Truncated RNase PH)
1	-0.232649	-0.733211	-0.492563	-0.451655	-0.607179	0.408407	accD	2.82505	-1.62413	3.25864	Acetyl-coenzyme A carboxylase carboxyl transferase subunit beta (ACCase subunit beta) (Acetyl-CoA carboxylase carboxyltransferase subunit beta) (EC 2.1.3.15)
1	-0.59363	-0.539138	-0.63158	-0.307999	-0.298483	0.100109	rpiA	2.92682	-1.43087	3.25786	Ribose-5-phosphate isomerase A (EC 5.3.1.6) (Phosphoriboisomerase A) (PRI)
1	0.391511	0.674787	0.530662	0.224992	0.111061	0.0663406	rlmKL	-2.9982	1.23527	3.2427	23S rRNA m(2)G2445 and m(7)G2069 methyltransferases, SAM-dependent
1	0.529472	0.228496	0.41538	0.171144	0.233736	0.503621	pth	-3.18543	-0.605539	3.24248	Peptidyl-tRNA hydrolase (PTH) (EC 3.1.1.29)
1	0.306432	0.345495	0.0587808	0.0203687	0.440343	0.637065	flhD	-2.81316	-1.60217	3.23741	Flagellar transcriptional regulator FlhD
1	-0.550468	-0.462437	-0.514606	-0.472308	-0.188984	-0.245737	yddL	3.19105	-0.530648	3.23487	Protein YddL
1	-0.524501	-0.471616	-0.465156	-0.444526	-0.344442	-0.163931	rzpQ	3.20709	-0.420059	3.23448	Uncharacterized protein RzpQ
1	-0.47406	-0.475395	-0.385491	-0.284182	-0.333888	-0.529658	rfaP	3.18891	0.478357	3.22459	Lipopolysaccharide core heptose(I) kinase RfaP (EC 2.7.1.-)
1	-0.706792	-0.527699	-0.532277	-0.240631	-0.218997	-0.225313	rsmH	3.13592	-0.685528	3.20997	Ribosomal RNA small subunit methyltransferase H (EC 2.1.1.199) (16S rRNA m(4)C1402 methyltransferase) (rRNA (cytosine-N(4)-)-methyltransferase RsmH)
1	0.0646972	0.818088	0.239463	-0.0813067	-0.226389	-0.694765	mdoH	-0.281657	3.18869	3.2011	Glucans biosynthesis glucosyltransferase H (EC 2.4.1.-)
1	0.314568	0.56852	0.177318	0.392017	0.284996	0.263065	yajD	-3.19475	-0.142199	3.19791	Putative HNH nuclease YajD (EC 3.1.-.-)
1	-0.386612	-0.44735	-0.394996	-0.404589	-0.416855	-0.363613	rsmA	3.17551	0.277673	3.18762	Ribosomal RNA small subunit methyltransferase A (EC 2.1.1.182) (16S rRNA (adenine(1518)-N(6)/adenine(1519)-N(6))-dimethyltransferase) (16S rRNA dimethyladenosine transferase) (16S rRNA dimethylase) (High level kasugamycin resistance protein KsgA) (Kasugamycin dimethyltransferase) (S-adenosylmethionine-6-N', N'-adenosyl(rRNA) dimethyltransferase)
1	-0.440376	-0.460452	-0.434915	-0.361502	-0.492003	-0.220942	dicB	3.18553	-0.0153468	3.18556	Division inhibition protein DicB
1	-0.512558	-0.393967	-0.435832	-0.433738	-0.379326	-0.231815	ygeH	3.18187	-0.0801635	3.18288	Uncharacterized protein YgeH
1	-0.493378	-0.414142	-0.38641	-0.320953	-0.369829	-0.437037	rfaS	3.15553	0.399745	3.18075	Lipopolysaccharide core biosynthesis protein RfaS
1	0.0962256	0.499672	0.879448	0.173674	-0.042514	-0.290481	speD	-1.90692	2.53659	3.17343	S-adenosylmethionine decarboxylase proenzyme (AdoMetDC) (SAMDC) (EC 4.1.1.50) [Cleaved into: S-adenosylmethionine decarboxylase beta chain; S-adenosylmethionine decarboxylase alpha chain]
1	-0.549269	-0.471392	-0.502091	-0.416965	-0.212656	-0.256341	trxA	3.13657	-0.471254	3.17178	Thioredoxin 1 (Trx-1)
1	-0.535919	-0.453519	-0.494174	-0.38502	-0.35198	-0.163317	ydiM	3.13664	-0.440496	3.16742	Inner membrane transport protein YdiM
1	-0.455007	-0.644202	-0.378514	-0.30094	-0.338222	-0.335273	kdpE	3.1551	-0.137042	3.15808	KDP operon transcriptional regulatory protein KdpE
1	-0.492551	-0.420957	-0.518394	-0.271119	-0.294312	-0.482687	sthA	3.14906	0.180358	3.15422	Soluble pyridine nucleotide transhydrogenase (STH) (EC 1.6.1.1) (NAD(P)(+) transhydrogenase [B-specific])
1	0.181064	0.503695	0.660973	0.026808	-0.0499945	-0.591296	crfC	-1.15146	2.93463	3.15244	Clamp-binding protein CrfC (Clamp-binding sister replication fork colocalization protein)
1	0.365641	0.475401	0.334812	0.390221	0.394366	-0.0758112	thrL	-3.08474	0.577648	3.13836	thr operon leader peptide (thr operon attenuator)
1	-0.530437	-0.392973	-0.375235	-0.388529	-0.314012	-0.373079	btuE	3.12965	0.219746	3.13736	Thioredoxin/glutathione peroxidase BtuE (EC 1.11.1.24) (EC 1.11.1.9)
1	0.385018	0.553803	0.426999	0.255643	0.324555	-0.0175104	rnpB	-3.02453	0.801445	3.12891	RNase P catalytic RNA component
1	0.197875	0.144529	0.440328	0.270517	0.28996	0.585933	ppdD	-2.96079	-0.99059	3.1221	Prepilin peptidase-dependent protein D
1	-0.323734	-0.417448	-0.461699	-0.251469	-0.373576	-0.597179	rng	3.05113	0.659725	3.12164	Ribonuclease G (RNase G) (EC 3.1.26.-) (Cytoplasmic axial filament protein)
1	-0.0238258	0.460763	0.363349	-0.359778	-0.213725	-0.733587	prfC	0.70339	3.03774	3.11811	Peptide chain release factor RF3 (RF-3)
1	0.133628	-0.196453	0.064648	0.103492	-0.261458	-1.16555	ymfT	1.35493	2.80568	3.11571	E14 prophage; putative DNA-binding transcriptional regulator.
1	-0.325663	0.261478	0.0902993	-0.655753	-0.516222	-0.3783	fliS	2.31707	2.06111	3.10113	Flagellar secretion chaperone FliS
1	-0.481734	-0.396252	-0.453528	-0.378187	-0.356545	-0.296959	rcsA	3.09728	-0.00118044	3.09728	Transcriptional regulatory protein RcsA (Colanic acid capsular biosynthesis activation protein A)
1	-0.336264	-0.530687	-0.225189	-0.454452	-0.441996	-0.289149	truA	3.05328	0.310931	3.06907	tRNA pseudouridine synthase A (EC 5.4.99.12) (tRNA pseudouridine(38-40) synthase) (tRNA pseudouridylate synthase I) (PSU-I) (tRNA-uridine isomerase I)
1	-0.484055	-0.423587	-0.458188	-0.387084	-0.366854	-0.197997	ycjM	3.04959	-0.245624	3.05947	Glucosylglycerate phosphorylase (GGa phosphorylase) (GGaP) (EC 2.4.1.352)
1	0.447471	0.707672	0.426924	0.138071	-0.0675055	0.40008	cheZ	-2.98006	0.661983	3.05271	Protein phosphatase CheZ (EC 3.1.3.-) (Chemotaxis protein CheZ)
1	0.218258	0.821244	0.726523	-0.108457	-0.24372	-0.0163912	rpsF	-1.82613	2.43836	3.04636	30S ribosomal protein S6 (Small ribosomal subunit protein bS6) [Cleaved into: 30S ribosomal protein S6, fully modified isoform; 30S ribosomal protein S6, non-modified isoform]
1	-0.452467	-0.446213	-0.423892	-0.407648	-0.377015	-0.186914	yqeI	3.03062	-0.225418	3.03899	Uncharacterized protein YqeI
1	-0.323239	-0.223388	-0.207685	-0.258014	-0.395986	-0.665051	aroA	2.66714	1.45092	3.03625	3-phosphoshikimate 1-carboxyvinyltransferase (EC 2.5.1.19) (5-enolpyruvylshikimate-3-phosphate synthase) (EPSP synthase) (EPSPS)
1	0.382607	0.402141	0.221197	0.312908	0.231678	0.344682	puuB	-3.01471	-0.360864	3.03624	Gamma-glutamylputrescine oxidoreductase (Gamma-Glu-Put oxidase) (Gamma-glutamylputrescine oxidase) (EC 1.4.3.-)
1	-0.354527	-0.286832	-0.39053	-0.291889	-0.422437	-0.51321	cydC	2.91026	0.807713	3.02027	ATP-binding/permease protein CydC
1	0.260945	0.572321	0.471515	0.0171612	-0.269001	-0.500806	greA	-0.895131	2.87504	3.01116	Transcription elongation factor GreA (Transcript cleavage factor GreA)
1	-0.537951	-0.103314	-0.404083	-0.676187	-0.45919	0.100729	hscB	2.98995	-0.279665	3.003	Co-chaperone protein HscB (Hsc20)
1	-0.598672	-0.669024	-0.613103	-0.147706	-0.01093	-0.133076	serA	2.60358	-1.49055	3.00006	D-3-phosphoglycerate dehydrogenase (PGDH) (EC 1.1.1.95) (2-oxoglutarate reductase) (EC 1.1.1.399)
1	0.368654	0.20391	0.298428	0.477505	0.204218	0.26062	yedJ	-2.98535	-0.279878	2.99844	Uncharacterized protein YedJ
1	0.293176	0.53843	0.640743	0.128694	0.190357	-0.298264	fabF	-2.29229	1.93135	2.99745	3-oxoacyl-[acyl-carrier-protein] synthase 2 (EC 2.3.1.179) (3-oxoacyl-[acyl-carrier-protein] synthase II) (Beta-ketoacyl-ACP synthase II) (KAS II)
1	0.493051	0.273395	0.613817	0.119522	0.296573	0.145851	yaiZ	-2.96116	0.447815	2.99483	Uncharacterized protein YaiZ
1	0.460074	0.515245	0.0994335	0.227286	0.278239	0.275403	ygfZ	-2.97619	-0.298023	2.99108	tRNA-modifying protein YgfZ
1	0.343156	0.514792	0.369085	0.258104	0.106957	0.37491	fliZ	-2.98672	0.112734	2.98884	Regulator of sigma S factor FliZ
1	0.0364523	0.258661	-0.0302488	0.0723298	0.082384	0.978862	fliN	-2.12132	-2.1045	2.98812	Flagellar motor switch protein FliN
1	-0.462768	-0.39964	-0.425899	-0.374394	-0.333246	-0.287938	ycjW	2.98528	-0.0179839	2.98533	Uncharacterized HTH-type transcriptional regulator YcjW
1	0.464876	0.722175	0.35574	0.0970022	0.0444336	0.272598	flgK	-2.89561	0.700081	2.97904	Flagellar hook-associated protein 1 (HAP1)
1	0.147934	0.443734	0.568708	0.133543	0.0416422	-0.652138	rdcB	-1.19373	2.70796	2.9594	regulator of diguanylate cyclase
1	0.0381621	0.570625	0.676827	0.141649	0.001817	-0.409026	yieP	-1.54731	2.5204	2.95747	Uncharacterized HTH-type transcriptional regulator YieP
1	-0.392687	-0.407274	-0.310326	-0.431948	-0.310495	-0.365967	hflK	2.92378	0.298988	2.93903	Modulator of FtsH protease HflK
1	0.0825162	-0.0286234	-0.230966	-0.0556001	-0.671596	-0.713922	relA	1.94719	2.19242	2.93227	GTP pyrophosphokinase (EC 2.7.6.5) ((p)ppGpp synthase) (ATP:GTP 3'-pyrophosphotransferase) (ppGpp synthase I)
1	-0.566808	-0.446118	-0.485992	-0.176375	-0.28755	-0.36363	minC	2.92899	-0.100216	2.9307	Septum site-determining protein MinC
1	-0.109366	-0.617062	-0.701716	-0.352576	-0.27894	-0.240451	relB	2.80738	-0.83121	2.92785	Antitoxin RelB
1	-0.529559	-0.45044	-0.437075	-0.362315	-0.284113	-0.141892	wcaE	2.88188	-0.504806	2.92576	Putative colanic acid biosynthesis glycosyl transferase WcaE
1	-0.501467	-0.421575	-0.395194	-0.339897	-0.311396	-0.266923	ybfD	2.91506	-0.0881661	2.91639	H repeat-associated putative transposase YbfD (ORF-H3)
1	-0.527003	-0.392426	-0.489221	-0.368699	-0.298263	-0.0980482	ybdO	2.84323	-0.587527	2.9033	Uncharacterized HTH-type transcriptional regulator YbdO
1	0.0283109	-0.350862	-0.195527	-0.0627387	0.182855	0.782203	ptsI	-0.846793	-2.77001	2.89655	Phosphoenolpyruvate-protein phosphotransferase (EC 2.7.3.9) (Phosphotransferase system, enzyme I)
1	-0.569246	-0.388052	-0.478245	-0.393916	-0.187209	-0.140692	ubiD	2.81169	-0.638621	2.8833	3-octaprenyl-4-hydroxybenzoate carboxy-lyase (EC 4.1.1.98) (Polyprenyl p-hydroxybenzoate decarboxylase)
1	-0.375828	-0.440054	-0.30902	-0.408107	-0.474453	-0.138594	chaB	2.87557	-0.00257049	2.87557	Putative cation transport regulator ChaB
1	-0.465244	-0.321036	-0.480403	-0.367724	-0.301634	-0.273459	ynbA	2.87	-0.0847078	2.87125	Inner membrane protein YnbA
1	0.337786	0.235193	0.261353	0.199751	0.38852	0.314261	ycjS	-2.79077	-0.65846	2.8674	D-glucoside 3-dehydrogenase (EC 1.1.1.-)
1	-0.44113	-0.385278	-0.396922	-0.363632	-0.308987	-0.302338	zapC	2.86049	0.0387318	2.86076	Cell division protein ZapC (FtsZ-associated protein C) (Z-ring-associated protein C)
1	0.194843	0.321807	0.335889	0.27824	0.275723	0.397919	yfcA	-2.81772	-0.491355	2.86024	Probable membrane transporter protein YfcA
1	-0.481388	-0.316005	-0.40756	-0.357128	-0.392023	-0.210539	yggT	2.859	0.0193959	2.85907	Uncharacterized protein YggT
1	0.315962	0.200549	0.24682	0.209579	0.361845	0.367647	decR	-2.73887	-0.804629	2.85461	DNA-binding transcriptional activator DecR
1	-0.420918	-0.421948	-0.393289	-0.399444	-0.371703	-0.146816	ygcG	2.84378	-0.246418	2.85444	UPF0603 protein YgcG
1	-0.306489	-0.221844	-0.111387	-0.16175	-0.490401	-0.578544	smpB	2.40265	1.53084	2.84889	SsrA-binding protein (Small protein B)
1	-0.474661	-0.328246	-0.388642	-0.378615	-0.360364	-0.209773	nanX	2.82991	-0.0128666	2.82994	sialic acid transporter NanX
1	-0.480091	-0.398746	-0.430213	-0.376033	-0.304715	-0.15352	pgaC	2.80553	-0.368277	2.8296	Poly-beta-1,6-N-acetyl-D-glucosamine synthase (PGA synthase) (Poly-beta-1,6-GlcNAc synthase) (EC 2.4.1.-) (Biofilm PGA synthesis protein PgaC) (N-acetylglucosaminyltransferase PgaC)
1	0.286254	0.339062	0.190674	0.194718	0.344427	0.365554	csdE	-2.7433	-0.69195	2.82922	Sulfur acceptor protein CsdE
1	0.0888069	0.283231	0.188135	0.358139	0.0843481	0.663809	ybeY	-2.60827	-1.08587	2.82528	Endoribonuclease YbeY (EC 3.1.-.-)
1	-0.473581	-0.228458	-0.262009	-0.217831	-0.290572	-0.591851	safA	2.63421	1.02043	2.82495	Two-component-system connector protein SafA (Regulatory protein b1500) (Sensor associating factor A)
1	0.278831	-0.0320314	-0.0468236	-0.0199766	0.477311	0.50814	ybaK	-2.01418	-1.97398	2.82019	Cys-tRNA(Pro)/Cys-tRNA(Cys) deacylase YbaK (EC 4.2.-.-)
1	0.204027	0.254242	0.248626	0.0382231	-0.442469	-0.673299	rpoE	0.288146	2.80276	2.81754	ECF RNA polymerase sigma-E factor (RNA polymerase sigma-E factor) (Sigma-24)
1	-0.331144	-0.554013	-0.326079	-0.146771	-0.241215	-0.654142	fimD	2.74703	0.609405	2.81382	Outer membrane usher protein FimD
1	-0.493385	-0.406459	-0.364935	-0.35093	-0.305109	-0.207324	ydeO	2.78648	-0.165861	2.79141	HTH-type transcriptional regulator YdeO
1	-0.469065	-0.334253	-0.406022	-0.363833	-0.347057	-0.19529	uidC	2.78059	-0.0991849	2.78236	Membrane-associated protein UidC
1	0.199457	0.284755	0.210815	0.221076	0.346723	0.401001	htpX	-2.65723	-0.824017	2.78206	Protease HtpX (EC 3.4.24.-) (Heat shock protein HtpX)
1	-0.139605	-0.124065	-0.205589	-0.433777	-0.487154	-0.456592	cysJ	2.46318	1.28902	2.78007	Sulfite reductase [NADPH] flavoprotein alpha-component (SiR-FP) (EC 1.8.1.2)
1	0.226447	0.352573	0.102976	-0.105964	0.248272	0.752934	fliL	-2.34364	-1.4929	2.77874	Flagellar protein FliL
1	0.438017	0.305822	0.138592	0.215668	0.232037	0.345528	ybcI	-2.71659	-0.579995	2.77782	Inner membrane protein YbcI
1	0.462465	0.584316	0.320942	0.202563	0.090271	-0.203865	apt	-2.35884	1.46596	2.77726	Adenine phosphoribosyltransferase (APRT) (EC 2.4.2.7)
1	-0.471798	-0.39122	-0.390953	-0.357687	-0.338153	-0.153263	ydiN	2.76066	-0.253715	2.77229	Inner membrane transport protein YdiN
1	-0.183367	-0.177578	-0.133339	-0.472876	-0.365016	-0.511159	comR	2.46099	1.27029	2.7695	HTH-type transcriptional repressor ComR (Copper outer membrane regulator)
1	-0.509327	-0.407594	-0.375084	-0.337119	-0.28144	-0.2049	ybhM	2.75731	-0.226715	2.76662	Uncharacterized protein YbhM
1	0.310077	0.422042	0.326988	0.307676	0.266069	0.0657462	yghB	-2.73868	0.382366	2.76524	Inner membrane protein YghB
1	-0.42516	-0.458733	-0.413482	-0.307492	-0.324515	-0.20947	yehD	2.75032	-0.263605	2.76292	Uncharacterized fimbrial-like protein YehD
1	0.347825	0.146358	0.0962341	-0.0550296	0.214219	0.703867	fliQ	-2.25113	-1.58149	2.75112	Flagellar biosynthetic protein FliQ
1	-0.406488	-0.45314	-0.406392	-0.299186	-0.343305	-0.225861	uspC	2.74184	-0.180655	2.74779	Universal stress protein C
1	-0.424215	-0.513055	-0.424305	-0.316553	-0.214723	-0.247446	bluR	2.71315	-0.422545	2.74586	HTH-type transcriptional repressor BluR
1	0.142979	-0.131062	0.173008	0.148288	0.383066	0.543324	ppiC	-2.11641	-1.7467	2.74412	Peptidyl-prolyl cis-trans isomerase C (PPIase C) (EC 5.2.1.8) (Par10) (Parvulin) (Rotamase C)
1	0.438531	0.368419	-0.00502581	0.160725	0.311927	0.317277	stfR	-2.6318	-0.7646	2.74062	Prophage side tail fiber protein homolog StfR (Side tail fiber protein homolog from lambdoid prophage Rac)
1	0.166487	0.531108	0.663838	0.149311	0.0671842	-0.0213875	rbsB	-2.29051	1.50388	2.74009	Ribose import binding protein RbsB
1	0.294653	0.404807	0.341909	0.236643	0.248165	0.215527	pcnB	-2.73624	0.0833664	2.73751	Poly(A) polymerase I (PAP I) (EC 2.7.7.19) (Plasmid copy number protein)
1	0.0587175	0.162483	-0.417785	-0.0787812	0.186575	0.762132	flgF	-1.23741	-2.43639	2.73261	Flagellar basal-body rod protein FlgF (Putative proximal rod protein)
1	-0.650705	-0.239887	-0.464685	-0.266109	-0.271958	-0.202133	ruvA	2.72253	-0.204236	2.73018	Holliday junction ATP-dependent DNA helicase RuvA (EC 3.6.4.12)
1	-0.45977	-0.41511	-0.393421	-0.342526	-0.270204	-0.215611	pgaB	2.71317	-0.248845	2.72455	Poly-beta-1,6-N-acetyl-D-glucosamine N-deacetylase (PGA N-deacetylase) (Poly-beta-1,6-GlcNAc N-deacetylase) (EC 3.5.1.-)
1	-0.375185	-0.396376	-0.579089	-0.391668	-0.038073	-0.389648	yncL	2.68838	-0.440291	2.7242	Uncharacterized protein YncL
1	0.0573526	0.689643	0.563187	0.0448103	-0.0449982	-0.258016	speE	-1.53474	2.24406	2.71868	Polyamine aminopropyltransferase (Cadaverine aminopropyltransferase) (EC 2.5.1.-) (Putrescine aminopropyltransferase) (PAPT) (Spermidine aminopropyltransferase) (EC 2.5.1.79) (Spermidine synthase) (SPDS) (SPDSY) (EC 2.5.1.16) (Spermine synthase) (EC 2.5.1.22) (Thermospermine synthase)
1	0.120381	0.315317	0.276042	0.248429	0.28862	0.427255	yafD	-2.62941	-0.676626	2.71507	UPF0294 protein YafD
1	-0.466136	-0.39743	-0.405119	-0.330156	-0.310168	-0.164521	espL1	2.69278	-0.301699	2.70962	pseudogene
1	-0.37237	-0.0892754	-0.304199	-0.318297	-0.34776	-0.491254	dnaK	2.50057	1.01153	2.69742	Chaperone protein DnaK (HSP70) (Heat shock 70 kDa protein) (Heat shock protein 70)
1	-0.0080536	0.10356	-0.180189	0.0733992	-0.245687	-0.985552	ftsX	1.28138	2.36687	2.69148	Cell division protein FtsX
1	0.385277	0.410613	0.507035	0.212501	0.0731627	-0.0560898	ybfA	-2.39977	1.2157	2.69013	Uncharacterized protein YbfA
1	0.327937	0.20639	0.253702	0.262125	0.169025	0.412844	ydcH	-2.612	-0.605793	2.68133	Uncharacterized protein YdcH
1	-0.516986	-0.481927	-0.649724	-0.0676658	0.43447	0.0534074	hns	1.18047	-2.40472	2.67884	DNA-binding protein H-NS (Heat-stable nucleoid-structuring protein) (Histone-like protein HLP-II) (Protein B1) (Protein H1)
1	-0.432368	-0.411349	-0.36303	-0.315557	-0.303102	-0.246548	hprR	2.6745	-0.0817674	2.67575	Transcriptional regulatory protein HprR (Hydrogen peroxide response regulator)
1	0.345796	0.342008	0.225894	0.30162	0.277788	0.126145	ddpD	-2.66945	-0.00924783	2.66947	Probable D,D-dipeptide transport ATP-binding protein DdpD
1	0.185356	0.28981	0.405711	0.299324	0.354386	0.126901	hycI	-2.66837	0.0569692	2.66898	Hydrogenase 3 maturation protease (EC 3.4.23.51) (HycI protease)
1	-0.440286	0.365839	0.442003	-0.187631	-0.430652	-0.370825	miaA	0.978202	2.48009	2.66603	tRNA dimethylallyltransferase (EC 2.5.1.75) (Dimethylallyl diphosphate:tRNA dimethylallyltransferase) (DMAPP:tRNA dimethylallyltransferase) (DMATase) (Isopentenyl-diphosphate:tRNA isopentenyltransferase) (IPP transferase) (IPPT) (IPTase)
1	0.336335	0.40336	0.383204	0.238681	0.204992	0.0857157	rnd	-2.61734	0.501705	2.66499	Ribonuclease D (RNase D) (EC 3.1.13.5)
1	0.263212	0.216413	0.279746	0.291225	0.24919	0.31737	entA	-2.61515	-0.473746	2.65771	2,3-dihydro-2,3-dihydroxybenzoate dehydrogenase (DiDHB-DH) (EC 1.3.1.28) (Trans-2,3-dihydro-2,3-dihydroxybenzoate dehydrogenase)
1	-0.291899	-0.350462	-0.465902	-0.222111	-0.262943	-0.541445	gorA	2.61961	0.443436	2.65688	Glutathione oxidoreductase
1	0.297686	0.187593	0.193564	0.275827	0.307626	0.287906	gltK	-2.57021	-0.65005	2.65114	Glutamate/aspartate import permease protein GltK
1	0.195935	0.338408	0.192779	0.165712	0.363134	0.348209	ydhT	-2.55739	-0.685678	2.64772	Uncharacterized protein YdhT
1	-0.102163	-0.329636	-0.206485	-0.330938	-0.301873	-0.628278	sdhD	2.3823	1.13869	2.64045	Succinate dehydrogenase hydrophobic membrane anchor subunit
1	-0.0992502	0.228772	0.341124	-0.135244	-0.212835	-0.675166	typA	0.646441	2.55599	2.63647	GTP-binding protein; A 50S ribosomal subunit assembly protein with GTPase and nucleotide-independent chaperone activity
1	0.244358	0.165119	0.143614	0.315804	0.307389	0.309556	ssb1	-2.50369	-0.810059	2.63147	ssDNA-binding protein
1	-0.417393	-0.445579	-0.43213	-0.476817	-0.0617478	-0.0570166	wzzB	2.43632	-0.985275	2.62801	Chain length determinant protein (Polysaccharide antigen chain regulator)
1	0.277368	0.188433	0.254206	0.213798	0.254275	0.389519	ydcF	-2.5311	-0.701419	2.62649	Protein YdcF
1	0.172786	0.504804	0.570002	0.149812	0.1745	0.00843502	rbsA	-2.37822	1.10817	2.62373	Ribose import ATP-binding protein RbsA (EC 7.5.2.7)
1	-0.415596	-0.373197	-0.377121	-0.375309	-0.290621	-0.167306	yehA	2.60705	-0.242482	2.6183	Uncharacterized fimbrial-like protein YehA
1	-0.312924	-0.360658	-0.348243	-0.274262	-0.298327	-0.448791	nanR	2.57513	0.454221	2.61488	HTH-type transcriptional repressor NanR
1	0.287317	-0.209441	-0.409764	-0.379234	-0.600573	-0.524058	dnaX	2.28361	1.25124	2.60393	DNA polymerase III subunit tau (EC 2.7.7.7) (DNA polymerase III subunit gamma)
1	0.244158	0.177868	0.248985	0.246444	0.394548	0.2213	sgcA	-2.53824	-0.563921	2.60012	Putative phosphotransferase IIA component SgcA (Putative PTS system EIIA component)
1	0.290587	0.417807	0.262112	0.263149	0.174732	0.21825	ydgI	-2.59163	0.0815629	2.59292	Putative arginine/ornithine antiporter
1	-0.127166	-0.288189	-0.166581	-0.213098	-0.369929	-0.628658	eutM	2.22186	1.33056	2.58979	Ethanolamine utilization protein EutM
1	-0.0667356	-0.533896	-0.415892	-0.281015	-0.218007	-0.609573	skp	2.55511	0.417082	2.58892	Chaperone protein Skp (DNA-binding 17 kDa protein) (Histone-like protein HLP-1) (Seventeen kilodalton protein)
1	0.253013	0.377261	0.297679	0.0373471	0.390605	0.298174	ydhL	-2.55648	-0.390287	2.5861	Uncharacterized protein YdhL
1	-0.436771	-0.430509	-0.361625	-0.373775	-0.123798	-0.278316	pepP	2.55871	-0.292519	2.57538	Xaa-Pro aminopeptidase (EC 3.4.11.9) (Aminoacylproline aminopeptidase) (Aminopeptidase P II) (APP-II) (X-Pro aminopeptidase)
1	0.306582	0.362801	0.324732	0.327959	0.00736111	0.303131	nikR	-2.57013	0.161343	2.57519	Nickel-responsive regulator
1	0.168356	0.245828	0.206495	0.268895	0.241678	0.393069	uidR	-2.46256	-0.712255	2.5635	HTH-type transcriptional regulator UidR (Gus operon repressor) (Uid operon repressor)
1	-0.416451	-0.59282	-0.457309	-0.158818	-0.0472358	0.253312	ysaE	1.64969	-1.95703	2.55958	Protein YsaE
1	-0.417499	-0.378573	-0.332492	-0.354173	-0.305948	-0.16416	yjeJ	2.55022	-0.170642	2.55592	Uncharacterized protein YjeJ
1	0.248304	0.237392	0.309944	0.187858	0.138262	0.482131	adhE	-2.48542	-0.594438	2.55551	Aldehyde-alcohol dehydrogenase [Includes: Alcohol dehydrogenase (ADH) (EC 1.1.1.1); Acetaldehyde dehydrogenase [acetylating] (ACDH) (EC 1.2.1.10); Pyruvate-formate-lyase deactivase (PFL deactivase)]
1	-0.443907	-0.455214	-0.404378	-0.282133	-0.288659	-0.0422103	tomB	2.45258	-0.679281	2.54491	Hha toxicity modulator TomB (Toxin overexpression modulator in biofilms)
1	0.176924	0.48992	0.480375	0.245939	0.0496731	0.106899	ycjP	-2.3651	0.912946	2.53518	Inner membrane ABC transporter permease protein YcjP
1	-0.686006	-0.066684	-0.0651516	-0.0345452	0.40903	0.698824	slyB	-0.524596	-2.47943	2.53432	Outer membrane lipoprotein SlyB
1	-0.504841	-0.0171497	-0.499219	-0.302517	-0.41167	-0.183287	ydcZ	2.52508	0.200987	2.53307	Inner membrane protein YdcZ
1	0.282893	0.325123	0.242832	0.29797	0.372099	-0.0272236	ybgC	-2.5231	0.190152	2.53025	Acyl-CoA thioester hydrolase YbgC (Acyl-CoA thioesterase) (EC 3.1.2.-)
1	0.261	0.458857	0.248999	0.0752399	0.14773	0.460789	gshA	-2.49418	-0.368363	2.52123	Glutamate--cysteine ligase (EC 6.3.2.2) (Gamma-ECS) (GCS) (Gamma-glutamylcysteine synthetase)
1	-0.384039	-0.357039	-0.357875	-0.324394	-0.277464	-0.263393	ydhY	2.52098	-0.00292968	2.52098	Uncharacterized ferredoxin-like protein YdhY
1	-0.434527	-0.312697	-0.328287	-0.402847	-0.334819	-0.0659756	mcrC	2.50537	-0.257329	2.51856	Protein McrC
1	-0.455089	-0.370268	-0.345342	-0.298156	-0.32838	-0.130862	kch	2.50554	-0.23251	2.51631	Voltage-gated potassium channel Kch
1	0.342405	0.371464	0.326837	0.20226	0.166684	0.170425	ptsP	-2.50252	0.254431	2.51542	Phosphoenolpyruvate-dependent phosphotransferase system (EC 2.7.3.9) (Enzyme I-Ntr) (EINtr) (Phosphotransferase system, enzyme I)
1	0.0710135	0.368129	0.230917	0.102091	0.294599	0.485698	yfdN	-2.38096	-0.805216	2.51343	Uncharacterized protein YfdN
1	-0.443722	-0.29105	-0.397206	-0.275886	-0.267098	-0.289234	cspF	2.50312	0.0469402	2.50357	Cold shock-like protein CspF (CSP-F)
1	-0.156238	-0.053019	-0.0324028	-0.287259	-0.605657	-0.335911	epmA	1.98626	1.51379	2.49736	Elongation factor P--(R)-beta-lysine ligase (EF-P--(R)-beta-lysine ligase) (EC 6.3.1.-) (EF-P post-translational modification enzyme A) (EF-P-lysine lysyltransferase) (GX)
1	-0.42464	-0.330727	-0.325939	-0.303279	-0.27519	-0.276895	ybeT	2.4923	0.0945034	2.49409	Sel1-repeat-containing protein YbeT
1	-0.331652	-0.511111	-0.330703	-0.319483	-0.298092	-0.129333	ybhN	2.45604	-0.410789	2.49016	Inner membrane protein YbhN
1	0.28927	0.261626	0.16784	0.163049	0.339228	0.256699	yafZ	-2.42549	-0.562363	2.48983	UPF0380 protein YafZ
1	-0.357538	-0.31722	-0.251784	-0.291727	-0.303578	-0.376762	ndk	2.43793	0.491625	2.48701	Nucleoside diphosphate kinase (NDK) (NDP kinase) (EC 2.7.4.6) (Nucleoside-2-P kinase)
1	-0.387217	-0.408394	-0.522526	-0.310225	-0.169168	0.0216572	glnD	2.21179	-1.10755	2.4736	Bifunctional uridylyltransferase/uridylyl-removing enzyme (UTase/UR) (Bifunctional [protein-PII] modification enzyme) (Bifunctional nitrogen sensor protein) [Includes: [Protein-PII] uridylyltransferase (PII uridylyltransferase) (UTase) (EC 2.7.7.59); [Protein-PII]-UMP uridylyl-removing enzyme (UR) (EC 3.1.4.-)]
1	0.12018	0.22429	0.204924	0.213609	0.276609	0.406397	sgcQ	-2.32987	-0.820638	2.47017	Putative sgc region protein SgcQ
1	-0.397319	-0.379155	-0.343541	-0.29259	-0.324123	-0.177836	yfbM	2.46449	-0.135737	2.46823	Protein YfbM
1	-0.224457	-0.222636	-0.0588829	-0.300892	-0.3969	-0.444827	uvrY	2.15373	1.19675	2.46389	Response regulator UvrY
1	-0.374601	-0.0545811	-0.174141	-0.267432	-0.337843	-0.460016	bamD	2.17113	1.15203	2.45784	Outer membrane protein assembly factor BamD
1	-0.430863	-0.335744	-0.32928	-0.339878	-0.269681	-0.183865	yafP	2.45439	-0.128397	2.45775	Uncharacterized N-acetyltransferase YafP (EC 2.3.1.-)
1	-0.432688	-0.223964	-0.592445	-0.307471	-0.12803	-0.267515	gnsB	2.42069	-0.410198	2.4552	Protein GnsB
1	0.368382	0.748883	0.271341	0.0691224	-0.267475	-0.00281326	fabB	-1.78286	1.68291	2.45168	3-oxoacyl-[acyl-carrier-protein] synthase 1 (EC 2.3.1.41) (3-oxoacyl-[acyl-carrier-protein] synthase I) (Beta-ketoacyl-ACP synthase I) (KAS I)
1	-0.414455	-0.36649	-0.347723	-0.284547	-0.229463	-0.286917	ydiP	2.4478	-0.027612	2.44796	Uncharacterized HTH-type transcriptional regulator YdiP
1	-0.380988	-0.347665	-0.326452	-0.38143	-0.245531	-0.197735	fimZ	2.44145	-0.132063	2.44502	Fimbriae Z protein
1	0.261368	0.275463	0.335301	0.189985	0.190511	0.294564	fdnG	-2.43589	-0.169245	2.44176	Formate dehydrogenase, nitrate-inducible, major subunit (EC 1.17.5.3) (Anaerobic formate dehydrogenase major subunit) (Formate dehydrogenase-N subunit alpha) (FDH-N subunit alpha)
1	-0.346603	-0.365204	-0.341311	-0.224543	-0.265343	-0.400503	sanA	2.42141	0.290888	2.43882	Protein SanA
1	0.351312	0.404575	0.358326	0.485472	-0.579809	0.0390253	ubiG	-1.73535	1.71353	2.43878	Ubiquinone biosynthesis O-methyltransferase (2-octaprenyl-6-hydroxyphenol methylase) (EC 2.1.1.222) (3-demethylubiquinone-8 3-O-methyltransferase) (EC 2.1.1.64)
1	-0.410646	-0.363317	-0.222095	-0.326268	-0.303527	-0.235029	yecT	2.43332	0.161424	2.43866	Uncharacterized protein YecT
1	0.135018	0.193164	0.0805551	0.25598	0.256736	0.401424	rsuA	-2.21876	-1.00349	2.43514	Ribosomal small subunit pseudouridine synthase A (EC 5.4.99.19) (16S pseudouridylate 516 synthase) (16S rRNA pseudouridine(516) synthase) (rRNA pseudouridylate synthase A) (rRNA-uridine isomerase A)
1	0.256782	0.079455	0.0889401	0.332051	0.249438	0.293037	ydjA	-2.27321	-0.869918	2.43397	Putative NAD(P)H nitroreductase YdjA (EC 1.-.-.-)
1	0.263156	0.338279	0.0570255	-0.0714386	0.203429	0.598974	fliA	-2.13283	-1.16645	2.43096	RNA polymerase sigma factor FliA (RNA polymerase sigma factor for flagellar operon) (Sigma F) (Sigma-27) (Sigma-28)
1	-0.366656	-0.457088	-0.167237	-0.460351	-0.401317	0.129374	yefM	2.37095	-0.515265	2.42629	Antitoxin YefM
1	-0.402003	-0.492576	-0.464576	-0.00596315	-0.122241	-0.604371	ychN	2.42036	0.162944	2.42584	Protein YchN
1	-0.331798	-0.200692	-0.177178	-0.359502	-0.314482	-0.364454	hemH	2.29906	0.74165	2.41573	Ferrochelatase (EC 4.99.1.1) (Heme synthase) (Protoheme ferro-lyase)
1	0.125097	0.346225	-0.00266983	0.229646	0.209335	0.437634	can	-2.22084	-0.949978	2.41549	Carbonic anhydrase 2 (EC 4.2.1.1) (Carbonate dehydratase 2)
1	-0.380519	-0.399397	-0.348083	-0.235039	-0.328091	-0.212048	ycgZ	2.41117	-0.0900261	2.41285	Probable two-component-system connector protein YcgZ
1	0.283387	0.228643	0.227835	0.1776	0.229514	0.315983	lpoA	-2.36317	-0.484894	2.41241	Penicillin-binding protein activator LpoA (PBP activator LpoA) (Lipoprotein activator of PBP from the outer membrane A)
1	0.185051	0.545603	0.307054	0.309209	0.0236578	-0.00536626	miaB	-2.19188	1.00762	2.41239	tRNA-2-methylthio-N(6)-dimethylallyladenosine synthase (EC 2.8.4.3) ((Dimethylallyl)adenosine tRNA methylthiotransferase MiaB) (tRNA-i(6)A37 methylthiotransferase)
1	0.267339	0.203512	0.33805	0.0374727	-0.33925	-0.527725	cdsA	-0.19456	2.40098	2.40885	Phosphatidate cytidylyltransferase (EC 2.7.7.41) (CDP-DAG synthase) (CDP-DG synthase) (CDP-diacylglycerol synthase) (CDS) (CDP-diglyceride pyrophosphorylase) (CDP-diglyceride synthase) (CTP:phosphatidate cytidylyltransferase)
1	0.202442	0.253332	0.178027	0.337398	0.280089	0.157711	relE	-2.38986	-0.28158	2.40639	mRNA interferase toxin RelE (EC 3.1.-.-) (Endoribonuclease RelE) (Toxin RelE)
1	0.208303	0.659193	0.0100216	0.190717	0.170569	0.263661	cgtA	-2.40117	-0.0945393	2.40303	GTPase involved in cell partioning and DNA repair
1	-0.404715	-0.33282	-0.264384	-0.378145	-0.335994	-0.0891433	yfgG	2.39877	-0.133922	2.40251	Protein YfgG
1	-0.412732	-0.288102	-0.298632	-0.35025	-0.245196	-0.2539	waaU	2.40003	0.0971057	2.40199	Lipopolysaccharide 1,2-N-acetylglucosaminetransferase (EC 2.4.1.56)
1	-0.426697	-0.37204	-0.303794	-0.271967	-0.333428	-0.146342	yfjI	2.3969	-0.131692	2.40052	Protein YfjI
1	0.230365	0.254202	0.192745	0.187966	0.268293	0.300786	rdgC	-2.33569	-0.537542	2.39674	Recombination-associated protein RdgC
1	0.053358	0.290268	0.22629	0.282444	0.229306	0.363727	yceH	-2.32523	-0.561438	2.39205	UPF0502 protein YceH (G20.3)
1	-0.423846	-0.348563	-0.358388	-0.295519	-0.247506	-0.18735	pdeI	2.37765	-0.21702	2.38753	Probable cyclic di-GMP phosphodiesterase PdeI (EC 3.1.4.52)
1	0.0967218	0.0919694	0.147786	0.168825	0.35905	0.387205	narJ	-2.09508	-1.14003	2.38517	Nitrate reductase molybdenum cofactor assembly chaperone NarJ (Redox enzyme maturation protein NarJ)
1	0.351098	0.398164	0.120492	0.121776	0.171592	0.312834	napB	-2.36182	-0.330074	2.38478	Periplasmic nitrate reductase, electron transfer subunit (Diheme cytochrome c NapB)
1	-0.265357	-0.486116	-0.294405	-0.131297	-0.210894	-0.561951	fimB	2.33218	0.49143	2.38339	Type 1 fimbriae regulatory protein FimB
1	-0.425048	-0.332232	-0.464528	-0.272824	-0.269801	-0.0495991	ydfO	2.29807	-0.631002	2.38312	Uncharacterized protein YdfO
1	-0.285092	-0.0284719	-0.0820471	-0.460502	-0.669964	-0.00758145	ydfZ	2.22779	0.840718	2.38115	Putative selenoprotein YdfZ
1	-0.399693	-0.356427	-0.36854	-0.288463	-0.285814	-0.150209	ydbD	2.36323	-0.265125	2.37805	Uncharacterized protein YdbD
1	0.257708	0.202937	0.28734	0.210922	0.20001	0.299765	citF	-2.34875	-0.355554	2.37551	Citrate lyase alpha chain (Citrase alpha chain) (EC 4.1.3.6) (Citrate (pro-3S)-lyase alpha chain) (Citrate CoA-transferase subunit) (EC 2.8.3.10)
1	0.263209	0.173863	0.1149	0.260327	0.275969	0.248367	chiQ	-2.28384	-0.648138	2.37403	Uncharacterized lipoprotein ChiQ
1	0.118296	0.243092	0.162634	0.293579	0.131525	0.440006	ccmA	-2.25699	-0.729311	2.37189	Cytochrome c biogenesis ATP-binding export protein CcmA (EC 7.6.2.5) (Heme exporter protein A)
1	-0.32751	-0.472991	-0.344883	-0.253194	-0.253274	-0.240992	dcrB	2.3624	-0.211894	2.37188	Protein DcrB
1	0.223551	0.333796	0.249448	0.267457	0.160488	0.228263	ilvM	-2.36539	-0.0472377	2.36586	Acetolactate synthase isozyme 2 small subunit (EC 2.2.1.6) (ALS-II) (Acetohydroxy-acid synthase II small subunit) (AHAS-II)
1	-0.412789	-0.329639	-0.368028	-0.326153	-0.287574	-0.0670858	evgS	2.31892	-0.411943	2.35523	Sensor protein EvgS (EC 2.7.13.3)
1	-0.383904	-0.398758	-0.239677	-0.254197	-0.0973749	-0.502141	tgt	2.31917	0.37531	2.34934	Queuine tRNA-ribosyltransferase (EC 2.4.2.29) (Guanine insertion enzyme) (tRNA-guanine transglycosylase)
1	0.229026	0.317453	0.247737	0.331351	0.291864	-0.0766831	deoD	-2.30309	0.407836	2.33893	Purine nucleoside phosphorylase DeoD-type (PNP) (EC 2.4.2.1) (Inosine phosphorylase)
1	-0.538257	-0.228883	-0.461273	-0.229156	-0.281254	-0.0414259	csrA	2.2744	-0.523045	2.33377	Carbon storage regulator (Translational dual regulator CsrA)
1	-0.406531	-0.316667	-0.29447	-0.260856	-0.270211	-0.278735	cra	2.32829	0.150567	2.33315	Catabolite repressor/activator (Fructose repressor)
1	0.220811	0.309317	0.220826	0.344884	0.190378	0.0959968	ycjD	-2.32574	0.1216	2.32891	Uncharacterized protein YcjD
1	-0.421664	-0.378183	-0.324452	-0.2793	-0.252599	-0.156081	waaZ	2.31329	-0.266921	2.32863	Lipopolysaccharide KdoIII transferase
1	0.245193	0.181992	0.0585707	-0.18347	0.201113	0.66807	fliM	-1.78984	-1.48923	2.32837	Flagellar motor switch protein FliM
1	0.0745905	0.536149	0.524297	0.094735	0.0581562	-0.0878577	iraP	-1.80155	1.46377	2.32125	Anti-adapter protein IraP
1	-0.1471	0.086391	0.22891	-0.0960649	-0.205469	-0.648027	dgcM	0.902315	2.1382	2.32079	Diguanylate cyclase DgcM (DGC) (EC 2.7.7.65)
1	-0.331773	-0.350412	-0.323413	-0.295236	-0.171546	-0.381235	yebC	2.31364	0.162804	2.31936	Probable transcriptional regulatory protein YebC
1	-0.351774	-0.346733	-0.350678	-0.235124	-0.231022	-0.3474	fimA	2.31455	0.130012	2.3182	Type-1 fimbrial protein, A chain (Type-1A pilin)
1	0.196604	0.269281	0.316351	0.209472	0.279664	0.159181	ybhA	-2.3172	-0.0455349	2.31764	Pyridoxal phosphate phosphatase YbhA (PLP phosphatase) (EC 3.1.3.74)
1	-0.0972215	0.228277	0.0814196	0.167745	0.292415	0.513458	dinQ	-1.93097	-1.27971	2.31653	Uncharacterized protein DinQ
1	-0.376463	-0.411552	-0.324335	-0.259845	-0.215674	-0.256083	tsr	2.3116	-0.135639	2.31557	Methyl-accepting chemotaxis protein I (MCP-I) (Serine chemoreceptor protein)
1	-0.381889	-0.353204	-0.3314	-0.262203	-0.269665	-0.228374	ydiF	2.31347	-0.0576409	2.31419	Acetate CoA-transferase YdiF (EC 2.8.3.8) (Short-chain acyl-CoA:acetate CoA-transferase)
1	0.308084	0.321075	0.261993	0.201032	0.132547	0.21426	csdA	-2.31227	0.0481313	2.31277	Cysteine desulfurase CsdA (EC 2.8.1.7) (Cysteine sulfinate desulfinase) (CSD) (EC 4.4.1.-) (Selenocysteine lyase) (EC 4.4.1.16)
1	0.236593	0.435855	0.295284	0.133827	0.0701697	0.339325	ycdZ	-2.30794	0.048729	2.30846	Inner membrane protein YcdZ
1	-0.128792	-0.602354	-0.354152	-0.249808	-0.424793	-0.0425403	nuoJ	2.24296	-0.54419	2.30803	NADH-quinone oxidoreductase subunit J (EC 7.1.1.-) (NADH dehydrogenase I subunit J) (NDH-1 subunit J) (NUO10)
1	0.202181	0.310191	0.270684	0.262937	0.18836	0.180829	dmsD	-2.30352	0.0180657	2.30359	Tat proofreading chaperone DmsD (DMSO reductase maturation protein) (Twin-arginine leader-binding protein DmsD)
1	-0.407854	-0.355265	-0.323089	-0.32808	-0.199234	-0.173575	yeeN	2.28636	-0.269951	2.30224	Probable transcriptional regulatory protein YeeN
1	-0.0629158	0.339901	0.112806	0.300937	0.214617	0.421756	yheV	-2.16116	-0.792615	2.30193	Uncharacterized protein YheV
1	0.296036	0.184633	0.238241	0.367215	0.322981	-0.135682	mcbA	-2.27792	0.323343	2.30076	Uncharacterized protein McbA (MqsR-controlled colanic acid and biofilm protein A)
1	-0.387266	-0.342915	-0.395721	-0.286522	-0.255246	-0.119303	lepA	2.26479	-0.402437	2.30027	Elongation factor 4 (EF-4) (EC 3.6.5.n1) (Ribosomal back-translocase LepA)
1	0.19415	0.276359	0.100705	0.0877269	0.103432	0.564129	tusA	-2.08136	-0.978813	2.30003	Sulfur carrier protein TusA (Sulfur mediator TusA) (Sulfur transfer protein TusA) (tRNA 2-thiouridine synthesizing protein A)
1	-0.0108624	0.548994	0.547281	0.104682	-0.0123736	-0.116449	cpxA	-1.57529	1.67078	2.29632	Sensor histidine kinase CpxA (EC 2.7.13.3)
1	-0.0366472	-0.0941655	0.170576	-0.251501	-0.304886	-0.570551	dnaJ	1.36438	1.84625	2.29569	Chaperone protein DnaJ (HSP40) (Heat shock protein J)
1	-0.397306	-0.265763	-0.415427	-0.314692	-0.221356	-0.180902	yeiS	2.28039	-0.249347	2.29398	Uncharacterized protein YeiS
1	0.295377	0.130486	0.253347	0.125735	0.151563	0.41684	cecR	-2.19256	-0.665357	2.29129	HTH-type transcriptional dual regulator CecR (Regulator of cefoperazone and chloramphenicol sensitivity)
1	-0.207458	-0.5974	-0.382278	-0.0743548	0.00599919	0.338342	rluC	0.895339	-2.10875	2.29095	Ribosomal large subunit pseudouridine synthase C (EC 5.4.99.24) (23S rRNA pseudouridine(955/2504/2580) synthase) (rRNA pseudouridylate synthase C) (rRNA-uridine isomerase C)
1	0.150561	0.22308	0.114628	0.318339	0.187376	0.306412	yebF	-2.2009	-0.608117	2.28337	Protein YebF
1	0.204595	0.350031	0.389939	0.129285	0.232034	0.140219	msrC	-2.26133	0.284589	2.27917	Free methionine-R-sulfoxide reductase (fRMsr) (EC 1.8.4.14)
1	0.0277794	0.148195	0.033385	0.13451	0.260489	0.494337	ydgT	-1.8409	-1.33615	2.27469	Nucleoid-associated oriC-binding protein
1	0.12338	0.167561	0.0109737	-0.0163264	0.351904	0.455914	flgD	-1.81525	-1.36485	2.27112	Basal-body rod modification protein FlgD
1	0.250453	0.30657	0.27485	0.11043	0.170755	0.329138	fumB	-2.25593	-0.258923	2.27074	Fumarate hydratase class I, anaerobic (EC 4.2.1.2) (D-tartrate dehydratase) (EC 4.2.1.81) (Fumarase B)
1	-0.439155	-0.319898	-0.344687	-0.327842	-0.248889	-0.0159726	pstS	2.19977	-0.541097	2.26535	Phosphate-binding protein PstS (PBP)
1	0.222413	0.423322	0.318572	0.245919	0.0992899	0.00826304	rimK	-2.13635	0.747535	2.26336	Ribosomal protein S6--L-glutamate ligase (EC 6.3.2.-) (Polyglutamate synthase) (Ribosomal protein S6 modification protein)
1	0.298215	0.247348	0.27821	0.0825277	0.117693	0.408483	dadA	-2.22346	-0.413412	2.26157	D-amino acid dehydrogenase (EC 1.4.99.-) (D-alanine dehydrogenase)
1	-0.398469	-0.39585	-0.268052	-0.283901	-0.238934	-0.181797	mocA	2.25518	-0.164899	2.2612	Molybdenum cofactor cytidylyltransferase (MoCo cytidylyltransferase) (EC 2.7.7.76) (CTP:molybdopterin cytidylyltransferase) (Mo-MPT cytidylyltransferase) (Molybdopterin cytidylyltransferase) (Molybdopterin-cytosine dinucleotide synthase) (MCD synthase)
1	0.552437	0.299553	0.074531	0.23989	0.170162	-0.0867958	lolE	-2.22563	0.387935	2.25918	Lipoprotein-releasing system transmembrane protein LolE
1	0.280677	0.392518	0.325609	0.0760029	0.14916	0.235657	mnmG	-2.25033	0.16801	2.25659	tRNA uridine 5-carboxymethylaminomethyl modification enzyme MnmG (Glucose-inhibited division protein A)
1	0.14892	0.153065	0.186844	0.261469	0.123044	0.422431	nikE	-2.12614	-0.741589	2.25176	Nickel import ATP-binding protein NikE (EC 7.2.2.11)
1	-0.334016	-0.37337	-0.425478	-0.271015	-0.191646	-0.185698	ymiA	2.20139	-0.425042	2.24204	Protein YmiA
1	0.0827315	0.442379	0.194453	0.117682	0.0490363	0.553322	rrf	-2.16517	-0.554312	2.235	Ribosome recycling factor
1	-0.387069	-0.35228	-0.296598	-0.295699	-0.261805	-0.138801	elfA	2.21981	-0.213556	2.23006	Fimbrial subunit ElfA
1	-0.386604	-0.295434	-0.324406	-0.289326	-0.27017	-0.174907	rclC	2.22612	-0.0938717	2.22809	Inner membrane protein RclC (Reactive chlorine resistance protein C)
1	-0.436087	-0.287614	-0.341129	-0.318341	-0.223436	-0.104037	rclB	2.20209	-0.339357	2.22808	Uncharacterized protein RclB (Reactive chlorine resistance protein B)
1	-0.36111	-0.34045	-0.313736	-0.288654	-0.263586	-0.179198	yagL	2.22308	-0.129424	2.22685	Uncharacterized protein YagL
1	-0.0948071	0.610045	0.469944	0.181987	-0.338545	-0.0298545	suhB	-1.15332	1.90435	2.22636	Inositol-1-monophosphatase (I-1-Pase) (IMPase) (Inositol-1-phosphatase) (EC 3.1.3.25)
1	-0.0285937	0.0426792	-0.0127963	0.0147096	-0.511679	-0.517145	pmrR	1.16322	1.89589	2.2243	Putative membrane protein PmrR
1	0.254349	0.20605	0.151795	0.0937975	0.273005	0.310472	rayT	-2.11636	-0.668331	2.21938	REP-associated tyrosine transposase
1	-0.448305	-0.382982	-0.26918	-0.190014	-0.184594	-0.308987	ubiJ	2.21704	0.0332138	2.21729	Ubiquinone biosynthesis accessory factor UbiJ
1	-0.314492	-0.387801	-0.486532	-0.175959	-0.143608	-0.339348	rep	2.19352	-0.270842	2.21018	ATP-dependent DNA helicase Rep (EC 3.6.4.12)
1	0.235866	0.266352	0.156858	0.158894	0.267899	0.225115	yfaQ	-2.17199	-0.401285	2.20874	Uncharacterized protein YfaQ
1	-0.0980002	-0.00444242	-0.181484	-0.49176	-0.610849	-0.0728051	galU	2.05308	0.8075	2.20617	UTP--glucose-1-phosphate uridylyltransferase (EC 2.7.7.9) (Alpha-D-glucosyl-1-phosphate uridylyltransferase) (UDP-glucose pyrophosphorylase) (UDPGP) (Uridine diphosphoglucose pyrophosphorylase)
1	0.2448	0.206103	0.314911	0.161006	0.190461	0.253665	mdtD	-2.19767	-0.188728	2.20575	Putative multidrug resistance protein MdtD
1	0.21376	0.43482	0.321146	0.165287	0.177946	-0.019438	rsmC	-2.08484	0.719236	2.20542	Ribosomal RNA small subunit methyltransferase C (EC 2.1.1.172) (16S rRNA m2G1207 methyltransferase) (rRNA (guanine-N(2)-)-methyltransferase RsmC)
1	0.248239	0.248985	0.106083	0.255754	0.215128	0.198717	tauB	-2.1741	-0.37027	2.20541	Taurine import ATP-binding protein TauB (EC 7.6.2.7)
1	-0.358894	-0.366106	-0.348643	-0.35915	-0.208938	0.0231165	pdeH	2.07799	-0.735573	2.20434	Cyclic di-GMP phosphodiesterase PdeH (EC 3.1.4.52)
1	0.172843	0.284552	0.304243	0.194007	0.186837	0.23683	nfuA	-2.2027	-0.0804498	2.20417	Fe/S biogenesis protein NfuA
1	0.290138	0.341168	0.0894222	0.139967	0.267586	0.171599	queC	-2.17472	-0.281503	2.19286	7-cyano-7-deazaguanine synthase (EC 6.3.4.20) (7-cyano-7-carbaguanine synthase) (PreQ(0) synthase) (Queuosine biosynthesis protein QueC)
1	0.272161	0.398783	0.360014	0.0740441	0.140855	-0.365947	flgM	-1.51575	1.5826	2.19138	Negative regulator of flagellin synthesis (Anti-sigma-28 factor)
1	-0.417865	-0.275356	-0.234036	-0.285888	-0.313498	-0.151522	yibG	2.1873	0.0711019	2.18845	Uncharacterized protein YibG (ORF-A3)
1	-0.364172	-0.229883	-0.224446	-0.213174	-0.43654	-0.189962	cyaY	2.15005	0.406166	2.18808	Iron-sulfur cluster assembly protein CyaY (Bacterial frataxin ortholog)
1	0.0809923	-0.156742	-0.439568	-0.0508523	0.190209	0.435025	yifL	-0.505026	-2.12582	2.18499	Uncharacterized lipoprotein YifL
1	0.212404	0.286571	0.182191	0.0783973	0.319363	0.238557	yjjX	-2.13991	-0.43883	2.18444	Inosine/xanthosine triphosphatase (ITPase/XTPase) (EC 3.6.1.-) (Non-canonical purine NTP phosphatase) (Non-standard purine NTP phosphatase) (Nucleoside-triphosphate phosphatase) (NTPase)
1	-0.366876	-0.539344	-0.181277	-0.178389	-0.183441	-0.323425	hemA	2.18001	0.0136488	2.18005	Glutamyl-tRNA reductase (GluTR) (EC 1.2.1.70)
1	0.256757	0.194314	0.202943	0.156398	0.243258	0.239225	yccF	-2.13936	-0.41177	2.17863	Inner membrane protein YccF
1	0.223702	-0.00328941	0.23923	0.218318	0.15792	0.375402	yqcA	-2.02755	-0.784204	2.17393	Uncharacterized protein YqcA
1	0.223364	0.244542	0.37251	0.236565	0.16188	0.067779	sufA	-2.13478	0.387311	2.16963	Protein SufA
1	-0.230042	0.0669974	-0.199061	-0.456525	-0.763612	0.156296	cheY	2.09124	0.563118	2.16573	Chemotaxis protein CheY
1	0.224813	-0.0170264	0.334113	0.133205	0.195758	0.388154	pyrG	-2.0368	-0.734886	2.16532	CTP synthase (EC 6.3.4.2) (Cytidine 5'-triphosphate synthase) (Cytidine triphosphate synthetase) (CTP synthetase) (CTPS) (UTP--ammonia ligase)
1	-0.277531	0.0515686	-0.123507	-0.270552	-0.424089	-0.32392	aroE	1.80781	1.19016	2.16441	Shikimate dehydrogenase (NADP(+)) (SD) (SDH) (EC 1.1.1.25)
1	-0.362018	-0.316789	-0.330199	-0.269074	-0.2798	-0.135228	garP	2.1489	-0.202055	2.15838	Probable galactarate transporter (D-galactarate permease)
1	0.205155	0.173534	0.229958	0.282155	0.117216	0.273845	fldA	-2.13083	-0.309047	2.15313	Flavodoxin 1
1	0.0327739	0.305653	0.33198	0.181584	0.268209	0.236779	cmoB	-2.14667	-0.151127	2.15198	tRNA U34 carboxymethyltransferase (EC 2.5.1.-)
1	0.249112	0.450593	0.339055	0.148262	0.0283433	-0.050232	plsB	-1.86703	1.06359	2.14873	Glycerol-3-phosphate acyltransferase (GPAT) (EC 2.3.1.15)
1	0.150622	0.189581	0.0918294	0.193961	0.202135	0.35702	appB	-1.99338	-0.800001	2.14792	Cytochrome bd-II ubiquinol oxidase subunit 2 (EC 7.1.1.3) (Cytochrome bd-II oxidase subunit II)
1	0.152555	0.0944882	0.153489	0.166956	0.212975	0.384815	nfsB	-1.94897	-0.897849	2.14584	Oxygen-insensitive NAD(P)H nitroreductase (EC 1.-.-.-) (Dihydropteridine reductase) (EC 1.5.1.34) (FMN-dependent nitroreductase)
1	-0.421201	-0.409229	-0.30961	-0.277817	-0.137724	-0.0744425	shoB	2.04361	-0.636846	2.14054	Small toxic protein ShoB
1	0.310644	0.0606236	0.222195	0.340144	0.109285	0.17998	tonB	-2.12676	-0.229211	2.13907	Protein TonB
1	0.285036	0.249536	0.159088	0.167959	0.148608	0.270775	adk	-2.11115	-0.337117	2.1379	Adenylate kinase (AK) (EC 2.7.4.3) (ATP-AMP transphosphorylase) (ATP:AMP phosphotransferase) (Adenylate monophosphate kinase)
1	-0.381879	-0.313006	-0.291332	-0.292553	-0.272379	-0.102859	espL4	2.12406	-0.223149	2.13575	regulator of acetyl CoA synthetase
1	0.0284498	0.460853	0.37249	0.207099	-0.00727903	-0.289508	dsbB	-1.31918	1.67888	2.13515	Disulfide bond formation protein B (Disulfide oxidoreductase)
1	-0.442837	-0.213511	-0.299524	-0.420184	-0.223532	0.0514701	purA	2.06959	-0.524089	2.13492	Adenylosuccinate synthetase (AMPSase) (AdSS) (EC 6.3.4.4) (IMP--aspartate ligase)
1	0.216693	0.29215	0.121686	0.224151	0.253694	0.134779	sodB	-2.11942	-0.209932	2.12979	Superoxide dismutase [Fe] (EC 1.15.1.1)
1	-0.403068	-0.282173	-0.243756	-0.270849	-0.265839	-0.191563	elaD	2.12769	0.0666102	2.12873	Protease ElaD (EC 3.4.22.-) (Deubiquitinase) (Deubiquitinating enzyme) (DUB) (Deubiquitinating protease)
1	-0.369182	-0.343146	-0.313629	-0.302529	-0.260545	-0.0328885	agaB	2.0774	-0.463211	2.12841	N-acetylgalactosamine-specific phosphotransferase enzyme IIB component 1 (EC 2.7.1.-) (EIIB-Aga) (PTS system N-acetylgalactosamine-specific EIIB component 1)
1	0.304398	0.373352	0.263732	0.208427	0.0899602	-0.0609886	hslV	-1.9744	0.790888	2.12691	ATP-dependent protease subunit HslV (EC 3.4.25.2) (Heat shock protein HslV)
1	0.159388	0.386504	-0.0194111	-0.222459	0.238105	0.592404	fliH	-1.71558	-1.24991	2.12261	Flagellar assembly protein FliH
1	-0.229842	-0.616539	-0.328717	-0.03516	-0.479598	0.390935	secG	1.54756	-1.45211	2.12216	Protein-export membrane protein SecG (P12) (Preprotein translocase band 1 subunit)
1	-0.339279	-0.267555	-0.342386	-0.235438	-0.241531	-0.27736	cyoD	2.11852	0.0976443	2.12077	Cytochrome bo(3) ubiquinol oxidase subunit 4 (Cytochrome o ubiquinol oxidase subunit 4) (Cytochrome o subunit 4) (Oxidase bo(3) subunit 4) (Ubiquinol oxidase chain D) (Ubiquinol oxidase polypeptide IV) (Ubiquinol oxidase subunit 4)
1	0.270355	0.210086	0.19475	-0.042657	0.201946	0.434337	panD	-1.98163	-0.750645	2.11904	Aspartate 1-decarboxylase (EC 4.1.1.11) (Aspartate alpha-decarboxylase) [Cleaved into: Aspartate 1-decarboxylase beta chain; Aspartate 1-decarboxylase alpha chain]
1	-0.402326	-0.266745	-0.445132	-0.254164	-0.224097	-0.0133987	pstC	2.00658	-0.673283	2.11653	Phosphate transport system permease protein PstC
1	-0.361787	-0.303934	-0.3288	-0.279272	-0.243841	-0.146549	uidB	2.10555	-0.211694	2.11617	Glucuronide carrier protein homolog
1	0.137428	0.202978	0.227258	0.241379	0.210674	0.235949	yjjV	-2.08681	-0.335399	2.11359	Uncharacterized metal-dependent hydrolase YjjV (EC 3.1.-.-)
1	0.27302	0.323749	0.248636	0.14654	0.161154	0.147304	eutH	-2.10853	0.141844	2.1133	Ethanolamine utilization protein EutH (Putative ethanolamine transporter)
1	0.114894	0.374825	0.156639	0.305312	0.156999	0.151221	hofP	-2.11084	0.0250994	2.11099	DNA utilization protein HofP
1	-0.13701	-0.290504	-0.245762	-0.249827	-0.383577	-0.323602	osmC	2.03631	0.553871	2.11029	Peroxiredoxin OsmC (EC 1.11.1.-) (Osmotically-inducible protein C)
1	0.376756	0.355466	0.136198	0.134646	-0.0434446	0.357649	yncP	-2.09691	-0.135296	2.10127	Protein YncP
1	0.170656	0.195525	0.270359	0.19925	0.123625	0.326803	hisL	-2.07148	-0.344284	2.0999	his operon leader peptide (his operon attenuator peptide)
1	0.2317	0.128293	0.10485	0.208952	0.173465	0.305687	ptsG	-1.97729	-0.688999	2.09389	PTS system glucose-specific EIICB component (EIICB-Glc) (EII-Glc) [Includes: Glucose permease IIC component (PTS system glucose-specific EIIC component); Glucose-specific phosphotransferase enzyme IIB component (EC 2.7.1.199) (PTS system glucose-specific EIIB component)]
1	0.220749	0.257896	0.15248	0.226674	0.142011	0.23997	hxpA	-2.07131	-0.273687	2.08931	Hexitol phosphatase A (Mannitol-1-phosphatase) (EC 3.1.3.22) (Sorbitol-6-phosphatase) (EC 3.1.3.50) (Sugar-phosphatase) (EC 3.1.3.23)
1	0.0298184	0.185061	-0.0319196	-0.0872255	0.184852	0.612697	flhB	-1.43563	-1.50891	2.08275	Flagellar biosynthetic protein FlhB
1	-0.289497	-0.454827	-0.255912	-0.0581067	-0.46122	-0.174335	ffh	2.07942	0.0805332	2.08098	Signal recognition particle protein (Fifty-four homolog) (Ffh) (p48)
1	0.364747	0.105078	0.185605	0.240429	0.145831	0.153017	yjaZ	-2.06996	-0.204088	2.07999	Stationary phase growth adaptation protein
1	-0.0945951	-0.249564	-0.365767	-0.277846	-0.332097	-0.342509	dam	2.04085	0.400934	2.07986	DNA adenine methylase (EC 2.1.1.72) (DNA adenine methyltransferase) (Deoxyadenosyl-methyltransferase) (M.EcoDam)
1	-0.327737	-0.282369	-0.213216	-0.317114	-0.289847	-0.171645	waaL	2.07464	0.117825	2.07798	O-antigen ligase
1	0.210639	0.121019	0.224833	0.317879	0.118051	0.213322	nohA	-2.06076	-0.249577	2.07581	Prophage DNA-packing protein NohA (Prophage Qin DNA-packaging protein Nu1 homolog)
1	-0.386276	-0.307879	-0.225994	-0.343433	-0.235598	-0.0843465	rfaJ	2.06412	-0.211194	2.0749	Lipopolysaccharide 1,2-glucosyltransferase (EC 2.4.1.58)
1	-0.364765	-0.393623	-0.275261	-0.241687	-0.230871	-0.130006	yebB	2.05182	-0.30237	2.07398	Uncharacterized protein YebB
1	0.277499	0.171002	0.26999	0.0952327	0.212349	0.23858	lplA	-2.05312	-0.282856	2.07251	Lipoate-protein ligase A (EC 6.3.1.20) (Lipoate--protein ligase)
1	-0.274721	-0.402931	-0.285003	-0.130827	-0.165915	-0.469803	nagC	2.04544	0.330329	2.07194	N-acetylglucosamine repressor
1	0.217478	0.160221	0.254495	0.219347	0.157756	0.230407	yjiL	-2.05706	-0.24254	2.07131	Uncharacterized protein YjiL
1	0.204045	0.409872	0.115878	-0.139771	0.147719	0.548149	fliK	-1.9124	-0.795187	2.07113	Flagellar hook-length control protein
1	-0.334666	-0.282677	-0.277442	-0.230166	-0.235427	-0.294552	yhfL	2.0609	0.203953	2.07097	Uncharacterized protein YhfL
1	0.205945	0.0951587	0.33806	0.236239	0.131094	0.248688	trmJ	-2.06011	-0.202483	2.07003	tRNA (cytidine/uridine-2'-O-)-methyltransferase TrmJ (EC 2.1.1.200) (TrMet(Xm32)) (tRNA (cytidine(32)/uridine(32)-2'-O)-methyltransferase) (tRNA Cm32/Um32 methyltransferase)
1	-0.331297	-0.248318	-0.326308	-0.370124	-0.307258	0.0440265	yhhH	2.01859	-0.456653	2.0696	Uncharacterized protein YhhH (ORF-B2)
1	0.185785	0.210957	0.264586	0.198222	0.240781	0.141588	fsa	-2.06598	-0.0935587	2.06809	fructose-6-phosphate aldolase 1
1	0.224931	0.301584	0.373557	0.170452	0.173288	-0.10879	ispC	-1.88595	0.843965	2.06618	1-deoxy-D-xylulose 5-phosphate reductoisomerase
1	0.223902	0.316358	0.16695	0.203614	0.164834	0.164144	yicC	-2.06447	-0.0435943	2.06493	UPF0701 protein YicC
1	0.35002	0.387954	0.156643	0.135296	0.245062	-0.132075	ycfJ	-1.97706	0.593483	2.06421	Uncharacterized protein YcfJ
1	-0.329954	0.33425	0.335238	-0.239712	-0.332229	-0.262121	cspE	0.759298	1.91558	2.06057	Cold shock-like protein CspE (CSP-E)
1	-0.370948	-0.318441	-0.311576	-0.272848	-0.198809	-0.154612	yfbL	2.04424	-0.255106	2.06009	Uncharacterized protein YfbL
1	0.263557	0.152581	0.118569	0.159095	0.402154	0.0419147	yfgJ	-2.02412	-0.381705	2.0598	Uncharacterized protein YfgJ
1	-0.169018	-0.00663926	0.0115521	-0.246555	-0.266077	-0.482926	cysC	1.45791	1.44734	2.05434	Adenylyl-sulfate kinase (EC 2.7.1.25) (APS kinase) (ATP adenosine-5'-phosphosulfate 3'-phosphotransferase) (Adenosine-5'-phosphosulfate kinase)
1	0.4032	0.527433	-0.0736158	0.228606	0.0819801	-0.0403139	yaiY	-2.00297	0.455194	2.05404	Inner membrane protein YaiY
1	-0.432819	-0.234195	-0.297946	-0.24876	-0.29511	-0.0817562	yegJ	2.04488	-0.16368	2.05142	Uncharacterized protein YegJ
1	0.245298	0.258204	0.136264	0.0764108	0.367097	0.11073	yciO	-2.02164	-0.321632	2.04707	Uncharacterized protein YciO
1	0.228975	0.232024	0.202183	0.157373	0.234661	0.165753	ynfH	-2.03741	-0.194063	2.04663	Anaerobic dimethyl sulfoxide reductase chain YnfH (DMSO reductase anchor subunit YnfH)
1	-0.484492	-0.340141	-0.346102	-0.191729	-0.191664	0.0536372	recC	1.86832	-0.832523	2.04541	RecBCD enzyme subunit RecC (EC 3.1.11.5) (Exodeoxyribonuclease V 125 kDa polypeptide) (Exodeoxyribonuclease V gamma chain) (Exonuclease V subunit RecC) (ExoV subunit RecC)
1	-0.391606	-0.30494	-0.323107	-0.256731	-0.269752	-0.0228549	lit	1.99442	-0.448919	2.04432	Cell death peptidase (Bacteriophage T4 late gene expression-blocking protein) (GpLit)
1	0.0984153	0.265799	0.144596	0.237053	0.193017	0.256606	yegT	-2.00156	-0.40528	2.04218	Putative nucleoside transporter YegT
1	0.247843	0.205336	0.0867103	0.237045	0.0122298	0.381333	msrA	-1.96189	-0.553138	2.03838	Peptide methionine sulfoxide reductase MsrA (Protein-methionine-S-oxide reductase) (EC 1.8.4.11) (Peptide-methionine (S)-S-oxide reductase) (Peptide Met(O) reductase)
1	0.283814	0.234927	0.228248	0.109764	0.21775	0.158488	manX	-2.03219	-0.0978108	2.03454	PTS system mannose-specific EIIAB component (EC 2.7.1.191) (EIIAB-Man) (EIII-Man) [Includes: Mannose-specific phosphotransferase enzyme IIA component (PTS system mannose-specific EIIA component); Mannose-specific phosphotransferase enzyme IIB component (PTS system mannose-specific EIIB component)]
1	0.269434	0.222854	0.259945	0.269187	0.111342	0.0453297	ybfF	-2.00809	0.323064	2.03391	Esterase YbfF (EC 3.1.-.-)
1	0.0841151	0.196679	0.182039	0.204609	0.272138	0.231901	hypA	-1.9727	-0.49355	2.0335	Hydrogenase maturation factor HypA
1	0.19741	0.260096	0.203488	0.186172	0.16997	0.208684	trpD	-2.02475	-0.165395	2.0315	Anthranilate phosphoribosyltransferase
1	0.204154	0.29086	0.266857	0.226866	0.1596	0.0477352	citG	-1.99988	0.335012	2.02775	2-(5''-triphosphoribosyl)-3'-dephosphocoenzyme-A synthase (2-(5''-triphosphoribosyl)-3'-dephospho-CoA synthase) (EC 2.4.2.52)
1	-0.366478	-0.318624	-0.443731	-0.255847	-0.0793679	-0.0757608	aspC	1.8579	-0.805966	2.02519	Aspartate aminotransferase (AspAT) (EC 2.6.1.1) (Transaminase A)
1	-0.376741	-0.356004	-0.303623	-0.233142	-0.227008	-0.0895357	tdk	1.98291	-0.397782	2.02241	Thymidine kinase (EC 2.7.1.21)
1	0.298316	0.116523	0.0257574	0.100297	0.166531	0.346022	pncC	-1.82136	-0.876234	2.02117	Nicotinamide-nucleotide amidohydrolase PncC (NMN amidohydrolase PncC) (EC 3.5.1.42) (NMN deamidase) (Nicotinamide-nucleotide amidase)
1	0.24472	0.156923	0.266629	0.0902128	0.253858	0.20518	ybhB	-1.99686	-0.295302	2.01857	UPF0098 protein YbhB
1	0.195594	0.101901	0.217935	0.247345	0.0649952	0.347007	phnG	-1.95657	-0.494286	2.01804	Alpha-D-ribose 1-methylphosphonate 5-triphosphate synthase subunit PhnG (RPnTP synthase subunit PhnG) (EC 2.7.8.37)
1	-0.247309	-0.298242	-0.434324	-0.221807	-0.182753	-0.296951	cutC	2.01489	-0.109016	2.01784	Copper homeostasis protein CutC
1	-0.314881	-0.584823	-0.165297	-0.247804	-0.213656	0.236178	cbdX	1.61609	-1.20758	2.01742	Putative cytochrome bd-II oxidase subunit
1	-0.407242	-0.414897	-0.0663144	-0.256379	-0.240746	-0.173784	usg	2.01511	0.088277	2.01704	USG-1 protein
1	0.131449	0.0628365	-0.0948067	0.0631677	0.13641	0.49586	yhcO	-1.42918	-1.42213	2.01619	Uncharacterized protein YhcO
1	0.167061	0.116401	0.128131	0.100981	0.249966	0.327598	fliE	-1.83898	-0.825566	2.01579	Flagellar hook-basal body complex protein FliE
1	-0.156632	-0.116172	-0.169778	-0.210726	-0.166813	-0.585082	nuoE	1.67113	1.12666	2.01545	NADH-quinone oxidoreductase subunit E (EC 7.1.1.-) (NADH dehydrogenase I subunit E) (NDH-1 subunit E) (NUO5)
1	0.0881075	0.515028	0.097915	0.251982	0.15725	0.0762802	marA	-1.9865	0.27801	2.00586	Multiple antibiotic resistance protein MarA
1	-0.347843	-0.321392	-0.298749	-0.250279	-0.253047	-0.108851	mcrB	1.98702	-0.261286	2.00413	5-methylcytosine-specific restriction enzyme B (EC 3.1.21.-) (EcoKMcrBC)
1	0.052516	-0.313984	-0.315666	-0.355742	-0.546243	-0.0791357	yebG	1.99599	0.157014	2.00215	Uncharacterized protein YebG
1	-0.0402211	0.356361	0.260222	0.100691	0.292398	0.285847	grpE	-1.96733	-0.339294	1.99638	Protein GrpE (HSP-70 cofactor) (HSP24) (Heat shock protein B25.3)
1	-0.425228	-0.256876	-0.223261	-0.244337	-0.198757	-0.223438	evgA	1.99121	0.0916175	1.99331	DNA-binding transcriptional activator EvgA
1	0.0193787	0.159276	0.128198	0.296288	0.144909	0.342843	artP	-1.86529	-0.695136	1.99061	Arginine transport ATP-binding protein ArtP (EC 7.4.2.-)
1	0.188777	0.252698	0.235047	0.238827	0.20984	0.0344848	napF	-1.98092	0.193656	1.99037	Ferredoxin-type protein NapF
1	0.246251	0.107023	0.136431	0.206408	0.167259	0.245619	pnuC	-1.91892	-0.522479	1.98878	Nicotinamide riboside transporter PnuC
1	0.178639	0.159793	0.101624	0.264098	0.20992	0.182445	yeaW	-1.93571	-0.44885	1.98707	Carnitine monooxygenase oxygenase subunit (EC 1.14.13.239) (Carnitine monooxygenase alpha subunit)
1	-0.368519	-0.173132	-0.302147	-0.261735	-0.286642	-0.163458	fucA	1.98423	0.0826636	1.98595	L-fuculose phosphate aldolase (EC 4.1.2.17) (D-ribulose-phosphate aldolase) (L-fuculose-1-phosphate aldolase)
1	0.0155054	0.0428036	-0.0570975	0.0867209	-0.150167	0.770598	pstB	-1.18187	-1.59323	1.98373	Phosphate import ATP-binding protein PstB (EC 7.3.2.1) (ABC phosphate transporter) (Phosphate-transporting ATPase)
1	0.180739	0.173697	0.205065	0.153519	0.295083	0.146001	yobH	-1.95879	-0.311133	1.98335	Uncharacterized protein YobH
1	0.25987	0.120566	0.122002	0.247974	0.244544	0.0960896	yhbW	-1.95716	-0.3128	1.982	Luciferase-like monooxygenase
1	-0.385509	-0.612447	-0.271806	-0.0857635	-0.0525762	-0.177048	kdgA	1.83323	-0.744514	1.97864	KHG/KDPG aldolase; Involved in the degradation of glucose via the Entner- Doudoroff pathway
1	-0.405131	-0.336482	-0.258883	-0.190928	-0.290578	-0.0689176	pptA	1.95507	-0.268867	1.97347	Tautomerase PptA (EC 5.3.2.-)
1	0.0163132	0.155951	0.181207	0.230389	0.255835	0.265659	dmsB	-1.87718	-0.606184	1.97263	Anaerobic dimethyl sulfoxide reductase chain B (DMSO reductase iron-sulfur subunit)
1	-0.177636	-0.253893	-0.412634	-0.0255761	-0.0445973	0.463998	apaH	0.293694	-1.95031	1.9723	Bis(5'-nucleosyl)-tetraphosphatase [symmetrical] (EC 3.6.1.41) (Ap4A hydrolase) (Diadenosine 5',5'''-P1,P4-tetraphosphate pyrophosphohydrolase) (Diadenosine tetraphosphatase)
1	0.229565	0.2066	0.193011	0.251182	0.119072	0.157237	ymfQ	-1.97087	-0.0586401	1.97174	Uncharacterized protein YmfQ (Uncharacterized protein YmfQ in lambdoid prophage e14 region)
1	-0.214038	-0.232061	0.0250937	-0.273467	-0.158468	-0.486763	qseG	1.67176	1.04319	1.97055	Putative outer membrane protein modulating the QseEF response
1	0.187071	0.255652	0.210009	0.173706	0.169018	0.193078	yeaR	-1.96614	-0.124374	1.97007	Uncharacterized protein YeaR
1	0.189918	0.251867	0.195617	-0.32136	0.133	0.691658	yebV	-1.60332	-1.14321	1.96915	Uncharacterized protein YebV
1	0.265024	0.158329	0.105585	0.15669	0.147271	0.274396	sutR	-1.89032	-0.53175	1.96369	HTH-type transcriptional regulator SutR (Sulfur utilization regulator)
1	0.131115	0.105243	0.174487	0.231996	0.126275	0.33005	ybhC	-1.86158	-0.6134	1.96004	Putative acyl-CoA thioester hydrolase YbhC (EC 3.1.2.-)
1	-0.105033	0.358755	-0.129454	0.402107	0.130508	0.327477	fliO	-1.78551	-0.807592	1.95966	Flagellar protein FliO
1	0.0746563	0.19361	0.497407	0.203559	-0.00781867	-0.294681	yaeR	-1.185	1.56055	1.95947	Uncharacterized protein YaeR
1	0.193241	0.343045	0.350746	0.123189	0.0517664	-0.258566	yggS	-1.39127	1.37944	1.95921	Pyridoxal phosphate homeostasis protein (PLP homeostasis protein)
1	0.154906	0.240751	0.18944	0.121653	0.224678	0.237334	tcdA	-1.9244	-0.351371	1.95621	tRNA threonylcarbamoyladenosine dehydratase (EC 6.1.-.-) (t(6)A37 dehydratase)
1	-0.174216	-0.358948	-0.242753	-0.0876724	-0.180757	-0.556035	fimI	1.83836	0.66607	1.95531	Fimbrin-like protein FimI
1	-0.127318	-0.225379	-0.152511	-0.39144	-0.373982	-0.177858	cysI	1.90205	0.448845	1.95429	Sulfite reductase [NADPH] hemoprotein beta-component (SiR-HP) (SiRHP) (EC 1.8.1.2)
1	0.188603	0.213379	0.10882	0.108434	0.143667	0.354221	yfcG	-1.84575	-0.636713	1.95248	Disulfide-bond oxidoreductase YfcG (EC 1.8.4.-) (GSH-dependent disulfide-bond oxidoreductase YfcG) (GST N1-1) (GST-like protein YfcG) (Organic hydroperoxidase) (EC 1.11.1.-)
1	-0.36228	-0.303506	-0.47263	-0.192399	0.0386836	-0.364113	ftsQ	1.91485	-0.370366	1.95034	Cell division protein FtsQ
1	0.187396	0.0404597	0.00531821	0.131726	0.266958	0.275527	purR	-1.66289	-1.00742	1.94425	HTH-type transcriptional repressor PurR (Pur regulon repressor) (Purine nucleotide synthesis repressor)
1	0.173551	0.225979	0.187711	0.226785	0.223107	0.0908994	eco	-1.94199	-0.0539267	1.94274	Ecotin
1	-0.129674	-0.417259	-0.453598	-0.274985	-0.0361262	0.119318	dtd	1.33756	-1.40854	1.94243	D-aminoacyl-tRNA deacylase (DTD) (EC 3.1.1.96) (D-tyrosyl RNA deacylase) (D-tyrosyl-tRNA(Tyr) deacylase) (Gly-tRNA(Ala) deacylase) (Gly-tRNA(Gly) deacylase)
1	0.278199	-0.0726878	0.255277	0.174868	0.198234	0.233496	yciA	-1.85465	-0.574434	1.94157	Acyl-CoA thioester hydrolase YciA (EC 3.1.2.-) (Protein P14)
1	0.189672	0.265223	0.0657671	0.103405	0.26883	0.207132	ycaL	-1.87542	-0.495433	1.93976	Metalloprotease YcaL (EC 3.4.-.-)
1	-0.346579	-0.163278	-0.192107	-0.23678	-0.27163	-0.269397	ortT	1.87914	0.469499	1.9369	Orphan toxin OrtT
1	0.188265	0.199116	0.196231	0.191728	0.159143	0.207881	lsrA	-1.91878	-0.232897	1.93286	Autoinducer 2 import ATP-binding protein LsrA (AI-2 import ATP-binding protein LsrA) (EC 7.6.2.-) (EGO10A)
1	0.28615	0.048732	0.176091	-0.047066	0.224745	0.367619	pdhR	-1.73314	-0.853672	1.93197	Pyruvate dehydrogenase complex repressor
1	0.0730401	0.148594	0.246961	0.205507	0.14233	0.323077	yodC	-1.87089	-0.466929	1.92828	Uncharacterized protein YodC
1	0.138256	0.0902938	0.193999	0.163826	0.189228	0.30494	ymjA	-1.82151	-0.630623	1.92759	Uncharacterized protein YmjA
1	-0.313266	-0.248824	-0.282645	-0.260667	-0.271535	-0.148023	alpA	1.92317	-0.0300191	1.92341	DNA-binding transcriptional activator AlpA (Prophage CP4-57 regulatory protein AlpA)
1	0.116243	0.0676334	0.112189	0.122552	0.219311	0.343424	livH	-1.69057	-0.905834	1.91796	High-affinity branched-chain amino acid transport system permease protein LivH (LIV-I protein H)
1	-0.333101	-0.324651	-0.278787	-0.23711	-0.233748	-0.117101	pgaA	1.90069	-0.246365	1.91659	Poly-beta-1,6-N-acetyl-D-glucosamine export protein (PGA export protein) (Poly-beta-1,6-GlcNAc export protein)
1	0.243857	0.183737	0.155661	0.234207	0.163033	0.115764	yebQ	-1.91319	-0.109856	1.91634	Uncharacterized transporter YebQ
1	-0.0353792	-0.282815	-0.201683	-0.339529	-0.0911911	-0.543297	slyX	1.78125	0.70571	1.91595	Protein SlyX
1	0.166213	0.198667	0.130143	0.176792	0.184412	0.238269	elbB	-1.86278	-0.436731	1.91329	Glyoxalase ElbB (EC 4.2.1.-) (Sigma cross-reacting protein 27A) (SCRP-27A)
1	0.170241	0.208547	0.245143	0.234113	0.130823	0.147924	rsmF	-1.91236	0.0186614	1.91246	Ribosomal RNA small subunit methyltransferase F (EC 2.1.1.178) (16S rRNA m5C1407 methyltransferase) (rRNA (cytosine-C(5)-)-methyltransferase RsmF)
1	-0.309811	-0.322834	-0.290849	-0.188821	-0.238436	-0.211092	yodB	1.91072	-0.0485259	1.91133	Cytochrome b561 homolog 1
1	-0.245388	-0.341881	-0.38014	-0.248692	-0.0816604	0.270542	gltD	1.18499	-1.49783	1.90989	Glutamate synthase [NADPH] small chain (EC 1.4.1.13) (Glutamate synthase subunit beta) (GLTS beta chain) (NADPH-GOGAT)
1	0.115525	0.184297	0.139713	0.207564	0.24627	0.182846	kdgK	-1.8633	-0.418757	1.90977	2-dehydro-3-deoxygluconokinase (EC 2.7.1.45) (2-keto-3-deoxygluconokinase) (3-deoxy-2-oxo-D-gluconate kinase) (KDG kinase)
1	0.0487952	0.222348	0.200664	0.379598	0.11864	-0.596581	map	-1.009	1.61835	1.90713	Methionine aminopeptidase (MAP) (MetAP) (EC 3.4.11.18) (Peptidase M)
1	0.140169	0.129711	0.0478237	0.152116	0.117989	0.393787	ruvC	-1.68723	-0.8881	1.90669	Crossover junction endodeoxyribonuclease RuvC (EC 3.1.22.4) (Holliday junction nuclease RuvC) (Holliday junction resolvase RuvC)
1	-0.321105	-0.326864	-0.258857	-0.243279	-0.225852	-0.147802	yddA	1.89946	-0.160687	1.90624	Inner membrane ABC transporter ATP-binding protein YddA (CDS102)
1	0.071928	0.285874	0.0716635	0.0359135	0.113822	0.48944	kbl	-1.69675	-0.866125	1.90503	2-amino-3-ketobutyrate coenzyme A ligase (AKB ligase) (EC 2.3.1.29) (Glycine acetyltransferase)
1	0.274714	0.263045	0.228465	0.203431	0.087011	0.0376212	thiI	-1.86179	0.388192	1.90183	tRNA sulfurtransferase (EC 2.8.1.4) (Sulfur carrier protein ThiS sulfurtransferase) (Thiamine biosynthesis protein ThiI) (tRNA 4-thiouridine synthase)
1	0.183235	0.0917916	0.0274139	0.0751567	0.136456	0.415652	ybhQ	-1.60224	-1.02437	1.90171	Inner membrane protein YbhQ
1	0.263322	0.143216	0.0719717	0.157815	0.156661	0.24841	paaA	-1.81732	-0.555467	1.90032	1,2-phenylacetyl-CoA epoxidase, subunit A (EC 1.14.13.149) (1,2-phenylacetyl-CoA epoxidase, catalytic subunit alpha) (1,2-phenylacetyl-CoA monooxygenase, subunit A)
1	0.227554	0.357102	0.1741	0.12935	0.197684	0.0315092	sufC	-1.88007	0.273557	1.89987	Probable ATP-dependent transporter SufC
1	-0.336767	-0.238964	-0.408483	0.0578998	-0.191686	-0.522239	murI	1.83647	0.468255	1.89522	Glutamate racemase (EC 5.1.1.3)
1	0.274073	0.256471	0.204491	0.15966	0.157364	0.0567078	yciH	-1.88423	0.203083	1.89514	Uncharacterized protein YciH
1	-0.208186	-0.305689	-0.143641	-0.148027	-0.350845	-0.310773	menB	1.80021	0.58556	1.89305	1,4-dihydroxy-2-naphthoyl-CoA synthase (DHNA-CoA synthase) (EC 4.1.3.36)
1	0.051512	0.266681	0.460522	0.116612	-0.146876	-0.227596	crp	-0.896181	1.66104	1.88738	cAMP-activated global transcriptional regulator CRP (Catabolite activator protein) (CAP) (Catabolite gene activator) (cAMP receptor protein) (CRP) (cAMP regulatory protein)
1	-0.029729	-0.206733	-0.253145	0.0578035	0.0210945	0.496787	ulaC	-0.473046	-1.82516	1.88547	Ascorbate-specific PTS system EIIA component (Ascorbate-specific phosphotransferase enzyme IIA component)
1	-0.372292	-0.229744	-0.285202	-0.237009	-0.194513	-0.192094	yiiE	1.8821	-0.0378828	1.88248	Uncharacterized protein YiiE
1	-0.262071	-0.37214	-0.267957	-0.267939	-0.237616	-0.0754987	ybcV	1.84618	-0.361905	1.88131	Uncharacterized protein YbcV
1	0.30672	0.154661	0.220626	0.109762	0.246906	0.0535405	ybiV	-1.8778	-0.0113628	1.87783	Sugar phosphatase YbiV (EC 3.1.3.23)
1	0.0369064	0.332681	-0.208097	-0.229172	0.0546963	0.689848	flgI	-1.06077	-1.54827	1.87679	Flagellar P-ring protein (Basal body P-ring protein)
1	0.287273	0.216802	0.0286959	0.131579	0.218093	0.153535	gmm	-1.83229	-0.404255	1.87636	GDP-mannose mannosyl hydrolase (GDPMH) (EC 3.6.1.-) (Colanic acid biosynthesis protein WcaH)
1	0.15253	0.167396	0.194756	0.175099	0.0607186	0.358077	fecC	-1.81808	-0.463552	1.87624	Fe(3+) dicitrate transport system permease protein FecC (Iron(III) dicitrate transport system permease protein FecC)
1	0.167758	0.104616	0.175084	0.155575	0.202696	0.246598	hrpA	-1.79931	-0.526311	1.87471	ATP-dependent RNA helicase HrpA (EC 3.6.4.13)
1	0.196343	0.254257	0.222966	0.0961193	0.168508	0.207928	marC	-1.86836	-0.127836	1.87273	UPF0056 inner membrane protein MarC
1	0.0292727	0.0169253	-0.0411152	-0.24585	0.0933173	0.661378	fliI	-0.837891	-1.67411	1.87208	Flagellum-specific ATP synthase (EC 7.1.2.2)
1	0.218941	0.221416	0.183394	0.108211	0.116911	0.277417	plsX	-1.8454	-0.302308	1.86999	Phosphate acyltransferase (EC 2.3.1.274) (Acyl-ACP phosphotransacylase) (Acyl-[acyl-carrier-protein]--phosphate acyltransferase) (Phosphate-acyl-ACP acyltransferase)
1	0.220525	0.269752	0.219751	0.290496	0.0837477	-0.16055	yddM	-1.68265	0.813078	1.86879	Uncharacterized HTH-type transcriptional regulator YddM
1	0.148373	0.0454754	0.0439868	0.155584	0.202941	0.304547	hypB	-1.62541	-0.921672	1.86854	Hydrogenase maturation factor HypB (Hydrogenase isoenzymes nickel incorporation protein HypB)
1	0.111218	-0.011964	0.0893269	0.165703	0.154158	0.372942	acpT	-1.56969	-1.00964	1.86636	4'-phosphopantetheinyl transferase AcpT (EC 2.7.8.7)
1	0.151206	0.269518	0.0517647	0.238335	0.111184	0.233668	yqgA	-1.82933	-0.357186	1.86387	Uncharacterized protein YqgA
1	0.0803847	0.493089	0.237298	-0.01056	0.0151724	0.454408	sdhE	-1.85692	-0.141816	1.86232	FAD assembly factor SdhE (Antitoxin CptB)
1	-0.162513	-0.130273	-0.173257	-0.266846	-0.309085	-0.32303	wzb	1.70953	0.738614	1.86227	Low molecular weight protein-tyrosine-phosphatase Wzb (EC 3.1.3.48)
1	-0.285062	-0.209301	-0.152508	-0.188205	-0.33431	-0.250599	ylcG	1.78462	0.524983	1.86024	Uncharacterized protein YlcG
1	-0.344872	-0.273637	-0.27532	-0.235299	-0.224351	-0.130468	yibA	1.85067	-0.166027	1.8581	Protein YibA
1	0.127734	0.105154	0.144129	0.146437	0.225354	0.261835	creB	-1.74192	-0.642572	1.85666	Transcriptional regulatory protein CreB
1	0.119405	0.21918	0.251962	0.251371	0.144903	0.10452	tcyL	-1.853	0.108966	1.8562	L-cystine transport system permease protein TcyL
1	0.152697	0.225796	0.0666103	0.252983	0.0367654	0.312886	yijE	-1.79858	-0.455317	1.85532	Probable cystine transporter YijE
1	-0.339482	-0.317138	-0.272957	-0.228557	-0.216294	-0.0965949	ygcW	1.82556	-0.302697	1.85048	Uncharacterized oxidoreductase YgcW (EC 1.-.-.-)
1	0.266057	0.179662	0.100547	0.198288	0.133825	0.165328	nagZ	-1.83151	-0.255177	1.8492	Beta-hexosaminidase (EC 3.2.1.52) (Beta-N-acetylhexosaminidase) (N-acetyl-beta-glucosaminidase)
1	0.246271	0.124368	0.217977	0.187429	0.183509	0.105641	adrA	-1.84643	-0.0908796	1.84867	Diguanylate cyclase
1	-0.352757	-0.253405	-0.270672	-0.239131	-0.259144	-0.083783	yqiH	1.83856	-0.187718	1.84812	Uncharacterized fimbrial chaperone YqiH
1	0.282107	0.167588	0.254068	0.0763492	0.148632	0.192073	pdxY	-1.8427	-0.107886	1.84586	Pyridoxal kinase PdxY (PL kinase) (EC 2.7.1.35) (Pyridoxal kinase 2) (PL kinase 2)
1	-0.20095	-0.325831	-0.298036	-0.135819	-0.147676	-0.456483	nuoL	1.81077	0.355913	1.84542	NADH-quinone oxidoreductase subunit L (EC 7.1.1.-) (NADH dehydrogenase I subunit L) (NDH-1 subunit L) (NUO12)
1	-0.283633	-0.357977	-0.233196	-0.201947	-0.238269	-0.187608	yedL	1.8444	-0.0538714	1.84519	Uncharacterized N-acetyltransferase YedL (EC 2.3.1.-)
1	0.0891848	0.314968	0.371652	0.174395	0.109763	-0.0744329	ykfF	-1.6324	0.858729	1.84449	UPF0401 protein YkfF
1	-0.244441	-0.295418	-0.0768393	-0.46813	-0.158664	-0.144237	fliT	1.84041	0.0751508	1.84194	Flagellar protein FliT
1	-0.0775767	0.0087325	0.240925	-0.175262	-0.0915324	-0.55145	eutN	0.715057	1.6955	1.84012	Ethanolamine utilization protein EutN
1	-0.251669	-0.247733	-0.230438	-0.295889	-0.16636	-0.2818	mqsA	1.82787	0.201708	1.83896	Antitoxin MqsA
1	0.172003	0.186086	0.202024	0.189039	0.173854	0.151375	araG	-1.83188	-0.137257	1.83702	Arabinose import ATP-binding protein AraG (EC 7.5.2.12)
1	-0.374185	-0.445143	-0.318425	-0.188897	0.0517614	-0.108153	folD	1.59387	-0.907389	1.83406	Bifunctional protein FolD [Includes: Methylenetetrahydrofolate dehydrogenase (EC 1.5.1.5); Methenyltetrahydrofolate cyclohydrolase (EC 3.5.4.9)]
1	-0.252831	-0.202675	-0.0561661	-0.164594	-0.301382	-0.340203	ppiD	1.63518	0.825942	1.83193	Peptidyl-prolyl cis-trans isomerase D (PPIase D) (EC 5.2.1.8) (Rotamase D)
1	-0.282111	-0.324765	-0.245803	-0.181637	-0.266215	-0.191829	fruK	1.82813	0.0160712	1.8282	1-phosphofructokinase (EC 2.7.1.56) (Fructose 1-phosphate kinase)
1	-0.366917	-0.514898	-0.362409	0.041895	-0.00752456	0.0776484	thrB	1.15734	-1.41256	1.82614	Homoserine kinase (HK) (HSK) (EC 2.7.1.39)
1	0.0926952	0.0913853	0.336162	0.155128	0.216257	0.203597	yjdC	-1.80743	-0.238878	1.82315	HTH-type transcriptional regulator YjdC
1	-0.0604524	-0.0710709	0.208249	0.0828281	0.0977235	0.55511	purB	-1.3377	-1.23795	1.82262	Adenylosuccinate lyase (ASL) (EC 4.3.2.2) (Adenylosuccinase) (ASase)
1	-0.113041	0.0152288	-0.220891	-0.142036	-0.203965	-0.549356	queA	1.3855	1.18057	1.82027	S-adenosylmethionine:tRNA ribosyltransferase-isomerase (EC 2.4.99.17) (Queuosine biosynthesis protein QueA)
1	-0.13894	-0.209964	-0.216862	-0.00645088	-0.033164	-0.762104	murG	1.43819	1.11545	1.82007	UDP-N-acetylglucosamine--N-acetylmuramyl-(pentapeptide) pyrophosphoryl-undecaprenol N-acetylglucosamine transferase (EC 2.4.1.227) (Undecaprenyl-PP-MurNAc-pentapeptide-UDPGlcNAc GlcNAc transferase)
1	0.134786	0.385215	-0.029897	0.305054	0.0654337	0.162025	vsr	-1.81604	-0.120872	1.82005	Very short patch repair protein (EC 3.1.-.-) (DNA mismatch endonuclease) (V.EcoKDcm) (Vsr mismatch endonuclease)
1	0.117789	0.25802	0.194389	0.096853	0.169045	0.266697	yrdD	-1.79297	-0.3069	1.81905	Uncharacterized protein YrdD
1	0.224807	0.189558	0.255774	0.129047	0.120213	0.181257	yddE	-1.81815	-0.0263596	1.81834	Uncharacterized isomerase YddE (EC 5.1.-.-) (ORFB)
1	0.0240991	0.0734313	-0.171147	-0.18498	0.117932	0.56851	flgE	-0.793839	-1.63531	1.81781	Flagellar hook protein FlgE
1	0.210408	0.208383	0.240272	0.135322	0.151907	0.143273	hycH	-1.81741	0.00836688	1.81743	Formate hydrogenlyase maturation protein HycH
1	0.217336	0.274095	0.0856625	0.164846	0.159832	0.143468	yegP	-1.80828	-0.155259	1.81493	UPF0339 protein YegP
1	-0.234243	-0.0683358	-0.534416	-0.482095	0.0627952	-0.0891659	mraY	1.64008	-0.775628	1.81424	Phospho-N-acetylmuramoyl-pentapeptide-transferase (EC 2.7.8.13) (UDP-MurNAc-pentapeptide phosphotransferase)
1	0.0394358	-0.0996471	-0.171201	-0.597715	-0.531427	0.0971392	sdhC	1.79576	0.240602	1.8118	Succinate dehydrogenase cytochrome b556 subunit (Cytochrome b-556)
1	-0.34783	-0.231994	-0.352972	-0.216183	-0.224389	-0.0633631	ybhD	1.76999	-0.383002	1.81096	Uncharacterized HTH-type transcriptional regulator YbhD
1	-0.19191	-0.191709	-0.0825499	-0.454718	-0.202533	-0.209985	yebY	1.76414	0.407992	1.8107	Uncharacterized protein YebY
1	-0.126592	-0.00133027	0.0189163	-0.163896	-0.253595	-0.456127	ompF	1.17072	1.37975	1.8095	Outer membrane porin F (Outer membrane protein 1A) (Outer membrane protein B) (Outer membrane protein F) (Outer membrane protein IA) (Porin OmpF)
1	0.162401	0.141074	0.203453	0.171535	0.183463	0.184247	sirB1	-1.78713	-0.275681	1.80827	Transglutaminase-like TPR-repeat protein
1	0.175846	0.186056	0.143693	0.170726	0.145631	0.217624	paaG	-1.77736	-0.325801	1.80698	1,2-epoxyphenylacetyl-CoA isomerase (EC 5.3.3.18)
1	-0.151698	-0.160816	-0.0845001	-0.078489	-0.35359	-0.405486	ynfA	1.46238	1.0589	1.8055	UPF0060 membrane protein YnfA
1	-0.308048	-0.457004	-0.306709	-0.0624633	-0.172993	-0.234184	nuoC	1.78101	-0.295659	1.80538	NADH-quinone oxidoreductase subunit C/D (EC 7.1.1.-) (NADH dehydrogenase I subunit C/D) (NDH-1 subunit C/D) (NUO3/NUO4)
1	0.120136	0.163806	0.107224	0.00827462	0.115183	0.458019	fhuD	-1.57354	-0.882396	1.80406	Iron(3+)-hydroxamate-binding protein FhuD (Ferric hydroxamate uptake protein D) (Ferrichrome-binding periplasmic protein) (Iron(III)-hydroxamate-binding protein FhuD)
1	0.157824	0.277689	0.194979	0.126482	0.201982	0.117325	ynjB	-1.80314	0.00291767	1.80314	Protein YnjB
1	0.146857	0.108087	0.0826218	0.180492	0.13268	0.301061	argO	-1.66958	-0.680676	1.803	Arginine exporter protein ArgO
1	0.147866	0.0316359	-0.233198	0.138476	0.232978	0.257834	gloA	-1.26467	-1.28314	1.80162	Lactoylglutathione lyase (EC 4.4.1.5) (Aldoketomutase) (Glyoxalase I) (Glx I) (Ketone-aldehyde mutase) (Methylglyoxalase) (S-D-lactoylglutathione methylglyoxal lyase)
1	-0.283354	-0.448778	-0.197632	-0.213144	-0.198883	-0.0990466	ratA	1.76347	-0.365767	1.801	Ribosome association toxin RatA (Toxin RatA)
1	-0.283108	-0.14512	-0.0508847	-0.233021	-0.281858	-0.284956	metG	1.6315	0.755556	1.79796	Methionine--tRNA ligase (EC 6.1.1.10) (Methionyl-tRNA synthetase) (MetRS)
1	-0.174899	-0.35077	-0.404907	-0.0159172	0.101483	-0.795001	dut	1.71325	0.540094	1.79637	Deoxyuridine 5'-triphosphate nucleotidohydrolase (dUTPase) (EC 3.6.1.23) (dUTP pyrophosphatase)
1	-0.199442	-0.174579	-0.462742	-0.356513	-0.185072	0.0824818	modC	1.59626	-0.823455	1.79614	Molybdenum import ATP-binding protein ModC (EC 7.3.2.5)
1	0.23732	0.14036	0.0159293	0.136016	0.154464	0.253349	yqiB	-1.67412	-0.648996	1.79552	Uncharacterized protein YqiB
1	0.133721	0.196604	0.185964	0.145698	0.175481	0.216628	hsdR	-1.77108	-0.295214	1.79551	Type I restriction enzyme EcoKI R protein (R.EcoKI) (EC 3.1.21.3)
1	0.0129835	0.136644	0.250822	0.0535569	0.0738255	0.514266	yjaG	-1.61301	-0.787023	1.79477	Uncharacterized protein YjaG
1	-0.31363	-0.266943	-0.229898	-0.227044	-0.250698	-0.149431	kdpB	1.79474	-0.0069613	1.79476	Potassium-transporting ATPase ATP-binding subunit (EC 7.2.2.6) (ATP phosphohydrolase [potassium-transporting] B chain) (Potassium-binding and translocating subunit B) (Potassium-translocating ATPase B chain)
1	0.262658	0.168947	0.134163	0.305585	-0.0584387	0.209434	hcr	-1.78916	-0.0445977	1.78971	NADH oxidoreductase HCR (EC 1.-.-.-)
1	0.18198	0.130233	0.0781513	0.184688	0.228547	0.152497	wrbA	-1.72606	-0.468415	1.78849	NAD(P)H dehydrogenase (quinone) (EC 1.6.5.2) (Flavoprotein WrbA) (NAD(P)H:quinone oxidoreductase) (NQO)
1	-0.359018	-0.53509	-0.402725	0.00800255	0.0864024	-0.181487	thrC	1.44604	-1.05155	1.78796	Threonine synthase (TS) (EC 4.2.3.1)
1	0.0770126	0.111934	0.177326	0.021762	0.298347	0.287141	creA	-1.62732	-0.740655	1.78794	Protein CreA (Catabolite regulation protein A)
1	-0.223322	-0.1026	-0.0708481	-0.0630562	-0.19776	-0.521839	arnT	1.35238	1.16497	1.78496	Undecaprenyl phosphate-alpha-4-amino-4-deoxy-L-arabinose arabinosyl transferase (EC 2.4.2.43) (4-amino-4-deoxy-L-arabinose lipid A transferase) (Lipid IV(A) 4-amino-4-deoxy-L-arabinosyltransferase) (Polymyxin resistance protein PmrK) (Undecaprenyl phosphate-alpha-L-Ara4N transferase)
1	-0.201997	-0.238235	-0.338588	-0.156168	0.0373933	0.372652	gltB	0.452644	-1.72657	1.78492	Glutamate synthase [NADPH] large chain (EC 1.4.1.13) (Glutamate synthase subunit alpha) (GLTS alpha chain) (NADPH-GOGAT)
1	0.215863	0.114827	0.187342	0.245397	0.177877	0.0526728	rhmD	-1.78453	-0.0318958	1.78481	L-rhamnonate dehydratase (RhamD) (EC 4.2.1.90)
1	0.118805	0.0758083	0.0359136	0.0707846	0.197088	0.346887	csrD	-1.4947	-0.975108	1.78464	RNase E specificity factor CsrD (Regulator of CsrB and CsrC decay CsrD)
1	-0.316746	-0.309171	-0.284421	-0.234372	-0.18648	-0.0899667	wcaD	1.74623	-0.365903	1.78416	Putative colanic acid polymerase
1	-0.132174	-0.447018	-0.100485	-0.323015	-0.082907	-0.369352	ubiE	1.76622	0.242554	1.7828	Ubiquinone/menaquinone biosynthesis C-methyltransferase UbiE (EC 2.1.1.163) (EC 2.1.1.201) (2-methoxy-6-polyprenyl-1,4-benzoquinol methylase) (Demethylmenaquinone methyltransferase)
1	0.30738	0.228657	0.338436	0.00780496	0.100101	-0.31295	rplI	-1.21624	1.30295	1.78239	50S ribosomal protein L9 (Large ribosomal subunit protein bL9)
1	0.267249	0.200609	0.221967	0.187056	0.0318282	0.141187	hyaF	-1.77512	0.156276	1.78199	Hydrogenase-1 operon protein HyaF
1	-0.335386	-0.325406	-0.224599	-0.236903	-0.198566	-0.0932043	bglG	1.75888	-0.274133	1.78011	Cryptic beta-glucoside bgl operon antiterminator
1	-0.323778	-0.302591	-0.236588	-0.246792	-0.211062	-0.0913111	cmtB	1.76155	-0.247218	1.77881	Mannitol-specific cryptic phosphotransferase enzyme IIA component (EIIA-Mtl) (EIII-Mtl) (PTS system mannitol-specific EIIA component)
1	0.250709	0.247478	0.070236	0.293403	0.12519	-0.0411532	hspQ	-1.76137	0.241334	1.77782	Heat shock protein HspQ
1	-0.154775	0.415244	0.401078	-0.00938612	-0.202181	-0.182544	crl	-0.423028	1.72626	1.77734	Sigma factor-binding protein Crl (Curlin genes transcriptional activatory protein)
1	-0.342605	-0.223517	-0.256155	-0.127814	-0.246047	-0.257172	fumD	1.76	0.223493	1.77413	Fumarase D (EC 4.2.1.2)
1	0.149802	0.256863	0.336016	0.0997813	0.173419	0.0397198	narW	-1.72636	0.403792	1.77295	Probable nitrate reductase molybdenum cofactor assembly chaperone NarW (Redox enzyme maturation protein NarW)
1	-0.267196	-0.236236	-0.238376	-0.217044	-0.260469	-0.209087	ais	1.76444	0.16952	1.77257	Lipopolysaccharide core heptose(II)-phosphate phosphatase (EC 3.1.3.-) (Polymyxin resistance protein PmrG)
1	0.101267	0.153232	0.162636	0.0567318	0.0870884	0.439047	hyaA	-1.61076	-0.73814	1.77183	Hydrogenase-1 small chain (HYD1) (EC 1.12.99.6) (Membrane-bound hydrogenase 1 small subunit) (NiFe hydrogenase)
1	0.230535	-0.0384016	-0.318789	-0.153361	0.293501	0.277169	ydfA	-0.80218	-1.57687	1.76918	Uncharacterized protein YdfA
1	0.186219	0.300794	0.274445	0.122184	0.166714	-0.0984103	yciT	-1.62929	0.68619	1.76789	Uncharacterized HTH-type transcriptional regulator YciT
1	0.218922	0.207529	0.240363	0.122863	0.254595	-0.0383681	mpaA	-1.74769	0.262617	1.76731	Murein peptide amidase A (EC 3.4.17.-) (Gamma-D-Glu-Dap amidase) (Zinc metallocarboxypeptidase MpaA)
1	-0.279363	-0.37346	-0.253594	-0.160099	-0.164921	-0.251962	fimH	1.76306	-0.0733755	1.76459	Type 1 fimbrin D-mannose specific adhesin (Protein FimH)
1	-0.247038	-0.224775	0.0759415	-0.25823	-0.277017	-0.273915	prmB	1.55915	0.822047	1.76259	50S ribosomal protein L3 glutamine methyltransferase (L3 MTase) (EC 2.1.1.298) (N5-glutamine methyltransferase PrmB)
1	0.170108	0.0868491	0.120844	0.227151	0.120772	0.227587	eutL	-1.69669	-0.471519	1.76099	Ethanolamine utilization protein EutL
1	-0.376797	-0.271542	-0.351234	-0.209192	-0.0268984	0.170936	rpoN	1.23717	-1.25148	1.75977	RNA polymerase sigma-54 factor
1	0.138644	0.246074	0.160563	0.232489	0.107917	0.134356	yfcJ	-1.75937	0.000565017	1.75937	Uncharacterized MFS-type transporter YfcJ
1	0.244854	0.121516	0.282027	0.309025	-0.00132801	-0.0279606	yecJ	-1.6671	0.558224	1.75808	Uncharacterized protein YecJ
1	-0.482745	-0.394846	-0.101263	-0.268735	0.0437714	-0.185546	zntR	1.72296	-0.345702	1.7573	HTH-type transcriptional regulator ZntR (Zn(II)-responsive regulator of zntA)
1	0.186899	0.172622	0.102912	0.18566	0.237418	0.0807903	ybhP	-1.74001	-0.233852	1.75565	Uncharacterized protein YbhP
1	-0.283587	-0.230742	-0.218257	-0.211621	-0.283478	-0.175829	ugd	1.74769	0.163001	1.75527	UDP-glucose 6-dehydrogenase (UDP-Glc dehydrogenase) (UDP-GlcDH) (UDPGDH) (EC 1.1.1.22)
1	0.207003	0.138634	0.13759	0.172964	0.187725	0.135879	agn43	-1.73223	-0.268357	1.7529	Antigen 43
1	-0.259235	-0.0964966	-0.0064619	-0.0510962	-0.426274	-0.284862	dapB	1.38573	1.07295	1.75256	4-hydroxy-tetrahydrodipicolinate reductase (HTPA reductase) (EC 1.17.1.8)
1	0.184056	0.195398	0.144023	0.150262	0.175881	0.15701	nrdI	-1.73831	-0.220128	1.75219	Protein NrdI
1	0.252598	0.181528	0.114216	0.106999	0.0432499	0.314222	allA	-1.69798	-0.419448	1.74902	Ureidoglycolate lyase (EC 4.3.2.3) (Ureidoglycolatase) (Ureidoglycolate hydrolase)
1	-0.185594	-0.188417	-0.206704	-0.208499	-0.301355	-0.275653	menC	1.67547	0.491784	1.74616	o-succinylbenzoate synthase (OSB synthase) (OSBS) (EC 4.2.1.113) (4-(2'-carboxyphenyl)-4-oxybutyric acid synthase) (o-succinylbenzoic acid synthase)
1	-0.26831	-0.310092	-0.223553	-0.211429	-0.245485	-0.160342	yadN	1.74578	-0.0294407	1.74602	Uncharacterized fimbrial-like protein YadN
1	0.352648	0.0230206	0.315863	0.105077	-0.0286446	0.296971	hcaC	-1.73871	-0.155076	1.74561	3-phenylpropionate/cinnamic acid dioxygenase ferredoxin subunit
1	-0.286566	0.0383303	-0.609398	-0.0447055	-0.0453735	-0.598152	dnaT	1.67925	0.476189	1.74547	Primosomal protein 1 (Primosomal protein I)
1	0.232268	0.132664	0.237614	0.160536	0.108112	0.154318	lsrK	-1.74462	-0.046171	1.74523	Autoinducer-2 kinase (AI-2 kinase) (EC 2.7.1.189)
1	0.348791	0.236821	0.0573966	-0.0408967	0.326765	0.0565868	cas2e	-1.72463	-0.253298	1.74313	CRISPR system protein
1	0.13656	0.133368	0.250384	0.00469899	0.301639	0.200566	ygfX	-1.69378	-0.409783	1.74265	Inner membrane protein YgfX (Toxin CptA)
1	0.134696	0.127466	0.165305	0.275457	0.264481	-0.0291422	ybbJ	-1.74172	-0.00951372	1.74175	Inner membrane protein YbbJ
1	0.0736395	-0.0108639	0.016437	0.0758945	0.23541	0.322549	pitA	-1.33646	-1.11645	1.74143	Low-affinity inorganic phosphate transporter 1
1	-0.288727	-0.325203	-0.237546	-0.199122	-0.208011	-0.164985	fimC	1.73425	-0.117852	1.73825	Chaperone protein FimC
1	0.155053	0.30403	0.183336	0.142784	0.154927	0.0823138	trmB	-1.72844	0.163503	1.73615	tRNA (guanine-N(7)-)-methyltransferase (EC 2.1.1.33) (tRNA (guanine(46)-N(7))-methyltransferase) (tRNA(m7G46)-methyltransferase)
1	0.11367	0.381153	0.215414	0.123414	0.138882	0.0484516	rraB	-1.68922	0.400304	1.736	Regulator of ribonuclease activity B
1	-0.311494	-0.270051	-0.250889	-0.246181	-0.145582	-0.189446	ybhH	1.73225	-0.106443	1.73552	Putative isomerase YbhH (EC 5.-.-.-)
1	-0.221838	-0.213597	-0.17391	-0.258643	-0.272512	-0.217584	metB	1.70106	0.339265	1.73456	Cystathionine gamma-synthase (CGS) (EC 2.5.1.48) (O-succinylhomoserine (thiol)-lyase)
1	0.213195	0.309355	0.119023	0.106687	0.161304	0.108935	ycfT	-1.73412	0.0182959	1.73422	Inner membrane protein YcfT
1	-0.332028	-0.214079	-0.255578	-0.249041	-0.234095	-0.0908243	acrS	1.72708	-0.136413	1.73246	acrAB operon transcriptional repressor
1	0.170415	0.215451	0.093573	0.108473	0.238322	0.146678	ydcO	-1.69832	-0.336413	1.73132	Inner membrane protein YdcO
1	0.0137824	-0.0424832	-0.0546345	0.0966579	-0.100204	-0.729825	cueR	0.692527	1.5863	1.73088	HTH-type transcriptional regulator CueR (Copper efflux regulator) (Copper export regulator)
1	0.0875305	0.140208	-0.0192043	0.129716	0.13774	0.34724	sapD	-1.47682	-0.902588	1.7308	Putrescine export system ATP-binding protein SapD
1	-0.269657	-0.252754	-0.255283	-0.260751	-0.21192	-0.143975	ydeM	1.72744	-0.0876189	1.72966	Anaerobic sulfatase-maturating enzyme homolog YdeM (AnSME homolog)
1	0.322392	0.199226	0.177264	0.167634	-0.00870932	0.152376	sirB2	-1.72434	0.133881	1.72953	SIRB family inner membrane protein
1	0.0835369	-0.479709	-0.756965	0.0908041	-0.0786745	-0.141594	tsaE	1.13001	-1.30567	1.72676	tRNA threonylcarbamoyladenosine biosynthesis protein TsaE (t(6)A37 threonylcarbamoyladenosine biosynthesis protein TsaE)
1	-0.299637	-0.286135	-0.221396	-0.219947	-0.224226	-0.144388	hchA	1.72468	-0.0676427	1.726	Protein/nucleic acid deglycase 1 (EC 3.1.2.-) (EC 3.5.1.-) (EC 3.5.1.124) (Glyoxalase III) (EC 4.2.1.130) (Holding molecular chaperone) (Hsp31) (Maillard deglycase)
1	0.200404	0.190689	0.271469	0.0434505	0.219182	0.119739	fadA	-1.72501	-0.00381458	1.72501	3-ketoacyl-CoA thiolase FadA (EC 2.3.1.16) (Acetyl-CoA acyltransferase) (Beta-ketothiolase) (Fatty acid oxidation complex subunit beta)
1	-0.0236583	0.220796	0.29136	0.109229	0.187745	0.279952	yhbP	-1.69856	-0.285341	1.72236	UPF0306 protein YhbP
1	0.136091	0.075381	0.00709155	0.113859	0.177427	0.297859	nhaB	-1.47622	-0.882669	1.71998	Na(+)/H(+) antiporter NhaB (Sodium/proton antiporter NhaB)
1	-0.306659	-0.289337	-0.233055	-0.255608	-0.179574	-0.111465	yncG	1.70439	-0.224986	1.71918	Uncharacterized GST-like protein YncG
1	0.191755	0.0599323	0.143534	0.178666	0.23262	0.11637	astD	-1.67664	-0.380005	1.71917	N-succinylglutamate 5-semialdehyde dehydrogenase (EC 1.2.1.71) (Succinylglutamic semialdehyde dehydrogenase) (SGSD)
1	-0.279565	-0.234931	-0.258611	-0.218623	-0.178169	-0.243442	hdeD	1.71641	0.0938074	1.71898	Protein HdeD
1	0.173046	0.176241	0.200735	0.175175	0.130179	0.146177	yciW	-1.71708	-0.0719621	1.71859	Uncharacterized protein YciW
1	0.153313	0.203786	0.152816	0.177842	0.122772	0.184495	ychE	-1.70819	-0.186579	1.71835	UPF0056 membrane protein YhcE
1	0.178233	0.167323	0.191102	0.149283	0.186552	0.118976	lhr	-1.71395	-0.116171	1.71789	Probable ATP-dependent helicase lhr (EC 3.6.4.-) (Large helicase-related protein)
1	0.13621	-0.260563	-0.210529	-0.495476	-0.0802507	0.535105	tusB	0.417598	-1.66625	1.71778	Protein TusB (tRNA 2-thiouridine synthesizing protein B)
1	0.071135	0.182007	0.215266	0.133925	0.183246	0.226475	yjcH	-1.68924	-0.30919	1.7173	Inner membrane protein YjcH
1	-0.223608	-0.375668	-0.416168	-0.193525	-0.0118388	-0.0918113	nuoA	1.46794	-0.890419	1.71689	NADH-quinone oxidoreductase subunit A (EC 7.1.1.-) (NADH dehydrogenase I subunit A) (NDH-1 subunit A) (NUO1)
1	0.144284	0.15809	0.182898	0.115175	0.242993	0.139906	yoaF	-1.69504	-0.269914	1.71639	Uncharacterized protein YoaF
1	-0.219731	-0.238397	-0.0601508	-0.0204782	0.0338043	-0.723261	zapB	1.29889	1.11657	1.71284	Cell division protein ZapB
1	0.187546	0.109436	0.250861	0.101895	0.281153	0.053204	hisF	-1.70718	-0.0847661	1.70929	Imidazole glycerol phosphate synthase subunit HisF (EC 4.3.2.10) (IGP synthase cyclase subunit) (IGP synthase subunit HisF) (ImGP synthase subunit HisF) (IGPS subunit HisF)
1	-0.384479	-0.232278	-0.255642	-0.240044	-0.199635	-0.0116637	yjiC	1.66148	-0.394295	1.70763	Uncharacterized protein YjiC
1	0.20414	-0.0441145	0.167196	0.157866	-0.0874213	0.487682	tnaC	-1.49788	-0.816819	1.70611	Tryptophanase operon leader peptide
1	0.117791	0.0665693	0.095141	0.0294195	0.183124	0.352965	macB	-1.45514	-0.886481	1.7039	Macrolide export ATP-binding/permease protein MacB (EC 7.6.2.-)
1	-0.267325	-0.262747	-0.244032	-0.26228	-0.215385	-0.114906	yehL	1.69605	-0.142394	1.70202	Uncharacterized protein YehL
1	0.20882	-0.292267	0.079989	-0.033748	0.146024	0.396703	ubiA	-1.01824	-1.36117	1.69988	4-hydroxybenzoate octaprenyltransferase (EC 2.5.1.39) (4-HB polyprenyltransferase) (PHB octaprenyl transferase)
1	-0.250162	-0.264212	-0.22975	-0.165479	-0.216359	-0.278239	rfbA	1.68232	0.232311	1.69829	Glucose-1-phosphate thymidylyltransferase 1 (G1P-TT 1) (EC 2.7.7.24) (dTDP-glucose pyrophosphorylase 1) (dTDP-glucose synthase 1)
1	0.222166	0.326815	0.0636419	0.260918	0.0128103	0.0424149	hupB	-1.66866	0.30897	1.69703	DNA-binding protein HU-beta (HU-1) (NS1)
1	0.0494806	0.175416	0.229004	0.172212	0.284723	0.0622755	napG	-1.69255	-0.0894494	1.69491	Ferredoxin-type protein NapG (Ubiquinol--[NapC cytochrome c] reductase NapG subunit)
1	-0.301389	-0.281185	-0.19375	-0.269733	-0.271054	0.00754983	zur	1.66954	-0.284216	1.69356	Zinc uptake regulation protein (Zinc uptake regulator)
1	0.263764	0.115542	0.198878	0.109581	0.142353	0.149087	preA	-1.68665	-0.152366	1.69352	NAD-dependent dihydropyrimidine dehydrogenase subunit PreA (DPD) (EC 1.3.1.1) (Dihydrothymine dehydrogenase) (Dihydrouracil dehydrogenase)
1	0.194597	0.203448	0.186533	0.147566	0.124201	0.13367	ydeJ	-1.69325	-0.0170057	1.69334	Protein YdeJ
1	0.0916197	0.247937	0.161832	0.215247	0.140593	0.120695	yeeT	-1.69306	-0.0169526	1.69315	Uncharacterized protein YeeT
1	0.180748	0.104832	0.141984	0.0903927	0.252461	0.157097	yraR	-1.63373	-0.438589	1.69158	Putative NAD(P)-binding protein YraR
1	-0.283199	-0.260064	-0.257341	-0.227646	-0.224241	-0.115525	yehB	1.68391	-0.150666	1.69064	Outer membrane usher protein YehB
1	0.208465	0.103384	0.0957513	0.150883	0.180626	0.168737	ydiR	-1.6343	-0.431601	1.69033	Putative electron transfer flavoprotein subunit YdiR
1	0.066238	0.256352	0.177362	0.142046	0.253304	0.0877011	thiH	-1.6878	-0.0720571	1.68934	2-iminoacetate synthase (EC 4.1.99.19) (Dehydroglycine synthase) (Tyrosine lyase)
1	0.165055	0.0880463	0.217489	0.111105	0.140509	0.24936	artJ	-1.64152	-0.391355	1.68752	ABC transporter arginine-binding protein 1
1	-0.330455	-0.21586	-0.278029	-0.255573	-0.179067	-0.0837312	ynbB	1.665	-0.268598	1.68653	Uncharacterized protein YnbB
1	0.172051	0.161047	0.241873	0.202119	0.1071	0.0871681	asr	-1.6801	0.132874	1.68534	Acid shock protein
1	-0.171179	-0.190802	-0.178931	-0.229726	-0.193454	-0.357392	mraZ	1.5908	0.555566	1.68502	Transcriptional regulator MraZ
1	0.149135	0.144247	0.139999	0.183632	0.167322	0.154479	ybjC	-1.65982	-0.277498	1.68286	Uncharacterized protein YbjC
1	0.139282	0.0883023	0.185208	0.25985	0.0905703	0.176627	eutC	-1.66737	-0.22435	1.6824	Ethanolamine ammonia-lyase light chain (EC 4.3.1.7) (Ethanolamine ammonia-lyase small subunit)
1	-0.23635	-0.210721	-0.20963	-0.265847	-0.167293	-0.267662	yfdG	1.66403	0.244081	1.68183	Prophage bactoprenol-linked glucose translocase homolog (Bactoprenol-linked glucose translocase homolog from prophage CPS-53)
1	0.134589	0.193441	0.147123	0.0943346	0.187444	0.210287	ydiK	-1.64342	-0.352631	1.68082	Putative transport protein YdiK
1	0.220007	0.210363	0.175508	0.181636	0.100099	0.0698388	puuC	-1.67389	0.152263	1.68081	NADP/NAD-dependent aldehyde dehydrogenase PuuC (ALDH) (EC 1.2.1.5) (3-hydroxypropionaldehyde dehydrogenase) (Gamma-glutamyl-gamma-aminobutyraldehyde dehydrogenase) (Gamma-Glu-gamma-aminobutyraldehyde dehydrogenase)
1	-0.256648	-0.246613	-0.25898	-0.23512	-0.220146	-0.151106	yciE	1.67848	-0.0593722	1.67953	Protein YciE
1	0.122214	0.327233	0.31128	0.0164988	0.0811156	0.222733	mnmE	-1.6675	0.188731	1.67814	tRNA modification GTPase MnmE (EC 3.6.-.-)
1	-0.305607	-0.240957	-0.299055	-0.23109	-0.164011	-0.118983	iprA	1.65402	-0.273574	1.67649	Inhibitor of hydrogen peroxide resistance
1	0.142225	-0.191742	0.055535	-0.0232155	0.0039652	0.529505	hflD	-0.964104	-1.3704	1.67556	High frequency lysogenization protein HflD
1	-0.255565	-0.35514	-0.212766	-0.216688	-0.186428	-0.145467	ydiO	1.66458	-0.186932	1.67505	Probable acyl-CoA dehydrogenase YdiO (EC 1.3.-.-)
1	-0.318398	-0.25491	-0.232415	-0.21647	-0.196167	-0.140095	bluF	1.67053	-0.100713	1.67357	Blue light- and temperature-regulated antirepressor BluF (Blrp)
1	0.0697195	0.232449	0.166088	0.161984	0.105713	0.251447	napH	-1.65227	-0.264749	1.67335	Ferredoxin-type protein NapH (Ubiquinol--[NapC cytochrome c] reductase NapH subunit)
1	0.0197651	0.175776	-0.0448256	0.0227373	0.207714	0.361463	nrdR	-1.32046	-1.02763	1.67321	Transcriptional repressor NrdR
1	0.0670307	0.101331	0.0984424	0.160988	0.11888	0.321771	yedA	-1.51973	-0.698067	1.67238	Uncharacterized inner membrane transporter YedA
1	-0.164746	-0.118758	0.0202222	-0.155471	-0.360119	-0.289024	barA	1.324	1.02119	1.67207	Signal transduction histidine-protein kinase BarA (EC 2.7.13.3)
1	-0.306847	-0.255733	-0.223107	-0.260049	-0.187786	-0.101751	ycaN	1.66181	-0.179013	1.67142	Uncharacterized HTH-type transcriptional regulator YcaN
1	0.230719	0.0757038	0.219765	0.197886	0.193883	0.000166955	yodD	-1.66847	0.0704832	1.66995	Uncharacterized protein YodD
1	-0.175922	-0.319646	-0.40419	-0.10772	-0.290787	-0.113287	yncJ	1.63275	-0.346374	1.66908	Uncharacterized protein YncJ
1	0.0844649	-0.0793973	0.0735278	-0.0237536	0.0847118	0.48828	sulA	-1.10976	-1.24496	1.66778	Cell division inhibitor SulA
1	0.147057	0.266895	0.162129	0.228287	0.201584	-0.171945	trxC	-1.5631	0.573984	1.66515	Thioredoxin 2 (Trx-2) (EC 1.8.1.8) (Protein-disulfide reductase)
1	0.194228	0.107209	0.0682161	0.150342	0.195471	0.158498	srlD	-1.59686	-0.46836	1.66413	Sorbitol-6-phosphate 2-dehydrogenase (EC 1.1.1.140) (Glucitol-6-phosphate dehydrogenase) (Ketosephosphate reductase)
1	0.00197991	-0.439365	-0.0890605	0.186653	-0.281888	-0.631632	bamA	1.24584	1.09933	1.66152	Outer membrane protein assembly factor BamA (Omp85)
1	0.167523	0.274229	0.252429	0.108117	0.0744629	0.117076	potB	-1.63558	0.278054	1.65904	Spermidine/putrescine transport system permease protein PotB
1	-0.328184	-0.224697	-0.256603	-0.246717	-0.197534	-0.0620197	ybeR	1.63566	-0.269586	1.65773	Uncharacterized protein YbeR
1	0.163782	0.191976	0.158104	0.197391	0.152177	0.0671193	gpt	-1.65346	0.0240427	1.65364	Xanthine-guanine phosphoribosyltransferase (XGPRT) (EC 2.4.2.-) (EC 2.4.2.22) (Xanthine phosphoribosyltransferase)
1	0.203917	0.168523	0.121947	0.241878	0.205492	-0.07216	rlpA	-1.64353	0.173264	1.65264	Endolytic peptidoglycan transglycosylase RlpA (EC 4.2.2.-) (Rare lipoprotein A)
1	0.173269	0.197734	0.128206	0.15967	0.11648	0.167667	phnN	-1.64092	-0.178049	1.65055	Ribose 1,5-bisphosphate phosphokinase PhnN (EC 2.7.4.23) (Ribose 1,5-bisphosphokinase)
1	-0.270303	-0.215718	-0.252293	-0.214715	-0.172812	-0.236479	yfdQ	1.64662	0.103068	1.64984	Uncharacterized protein YfdQ
1	-0.2825	-0.270064	-0.158121	-0.248371	-0.209223	-0.153235	wza	1.64764	0.0476569	1.64832	Putative polysaccharide export protein Wza
1	0.133743	0.328285	0.286782	0.121231	-0.0904126	-0.138417	mfd	-1.12423	1.20523	1.64817	Transcription-repair-coupling factor (TRCF) (EC 3.6.4.-)
1	0.0736753	0.0423816	0.0739741	0.259275	0.312012	0.0417544	znuB	-1.5765	-0.480048	1.64797	High-affinity zinc uptake system membrane protein ZnuB
1	0.183156	-0.0440099	0.0397996	0.0627604	0.37618	0.102486	entC	-1.42487	-0.825675	1.64681	Isochorismate synthase EntC (EC 5.4.4.2) (Isochorismate mutase)
1	0.113219	0.17073	0.177397	0.159973	0.230233	0.0797966	mngR	-1.64217	-0.11916	1.64649	Mannosyl-D-glycerate transport/metabolism system repressor MngR (Fatty acyl-responsive regulator) (Protein P30)
1	-0.607705	0.246695	-0.0936427	-0.5116	-0.0690382	-0.0673025	tusE	1.60329	0.356067	1.64235	Sulfurtransferase TusE (EC 2.8.1.-) (tRNA 2-thiouridine synthesizing protein E)
1	0.0549832	0.490484	-0.120829	-0.19897	-0.283475	-0.345621	ybiJ	0.404485	1.58759	1.63831	Uncharacterized protein YbiJ
1	-0.301091	-0.227858	-0.261942	-0.203869	-0.204317	-0.141526	chbR	1.63384	-0.095899	1.63665	HTH-type transcriptional regulator ChbR (Chb operon repressor)
1	-0.0777421	-0.117875	0.0982628	-0.262842	-0.168781	-0.418746	hybG	1.14807	1.16541	1.63592	Hydrogenase maturation factor HybG (Hydrogenase-2 operon protein HybG)
1	0.140251	0.120066	0.178796	0.138841	0.10524	0.248432	betI	-1.59208	-0.36166	1.63264	HTH-type transcriptional regulator BetI
1	0.180089	0.267376	0.116016	0.0488431	0.233177	0.10069	nhoA	-1.62696	-0.121567	1.63149	Arylamine N-acetyltransferase (EC 2.3.1.5) (Arylhydroxamate N,O-acetyltransferase) (N-hydroxyarylamine O-acetyltransferase) (EC 2.3.1.118)
1	-0.150221	-0.145875	-0.209785	-0.261199	-0.237838	-0.276827	ydgC	1.56545	0.457151	1.63083	Inner membrane protein YdgC
1	0.131369	0.294056	0.111338	0.212243	0.167524	-0.0312793	yafE	-1.60679	0.268785	1.62911	Uncharacterized protein YafE
1	-0.28392	-0.347804	-0.313046	-0.174303	-0.0171873	-0.252978	yeaH	1.59072	-0.347263	1.62818	UPF0229 protein YeaH
1	0.00429547	0.32646	0.347557	-0.0513768	-0.0412063	-0.268897	rbsC	-0.58379	1.5183	1.62666	Ribose import permease protein RbsC
1	0.206322	0.19034	0.150981	0.111343	0.134775	0.145319	entF	-1.62205	-0.120403	1.62651	Enterobactin synthase component F (EC 2.7.7.-) (Enterochelin synthase F) (Serine-activating enzyme) (Seryl-AMP ligase)
1	-0.27257	-0.297406	-0.183429	-0.196211	-0.244925	-0.129686	damX	1.6261	-0.0273346	1.62633	Cell division protein DamX
1	-0.125536	-0.203703	-0.145903	-0.299879	-0.25448	-0.233095	cysH	1.57172	0.416965	1.62609	Phosphoadenosine phosphosulfate reductase (EC 1.8.4.8) (3'-phosphoadenylylsulfate reductase) (PAPS reductase, thioredoxin dependent) (PAPS sulfotransferase) (PAdoPS reductase)
1	-0.277545	-0.271258	-0.276439	-0.225682	-0.178799	-0.0793095	pgrR	1.58703	-0.340632	1.62318	HTH-type transcriptional regulator PgrR (Regulator of PG recycling)
1	-0.454795	0.140743	-0.491782	0.000846651	-0.406827	-0.124991	ispG	1.60534	0.228136	1.62147	4-hydroxy-3-methylbut-2-en-1-yl diphosphate synthase (flavodoxin) (EC 1.17.7.3) (1-hydroxy-2-methyl-2-(E)-butenyl 4-diphosphate synthase) (Protein GcpE) (Protein E)
1	0.15479	0.164035	0.176165	0.156576	0.172846	0.0964168	paaF	-1.61956	-0.074865	1.62129	2,3-dehydroadipyl-CoA hydratase (EC 4.2.1.17) (Enoyl-CoA hydratase)
1	0.19221	0.235119	0.0985872	0.143941	0.16603	0.0745126	napC	-1.62033	-0.0382339	1.62078	Cytochrome c-type protein NapC
1	0.136194	0.154821	0.134726	0.0956899	0.159598	0.229326	prpB	-1.56577	-0.417949	1.62059	2-methylisocitrate lyase (2-MIC) (MICL) (EC 4.1.3.30) ((2R,3S)-2-methylisocitrate lyase)
1	0.174938	0.208255	0.121175	-0.00394166	0.191372	0.240892	argP	-1.56123	-0.429112	1.61913	HTH-type transcriptional regulator ArgP (Inhibitor of chromosome initiation) (OriC replication inhibitor)
1	-0.201942	-0.325678	-0.277179	-0.205203	-0.227002	-0.0871855	oppB	1.58585	-0.310917	1.61604	Oligopeptide transport system permease protein OppB
1	-0.355506	-0.272048	-0.250842	-0.223229	-0.134751	-0.0183988	torY	1.53153	-0.515719	1.61603	Cytochrome c-type protein TorY
1	-0.347807	-0.551396	-0.10183	0.00578928	-0.236054	-0.141608	gltX	1.59887	-0.234708	1.616	Glutamate--tRNA ligase (EC 6.1.1.17) (Glutamyl-tRNA synthetase) (GluRS)
1	-0.13969	-0.341453	-0.301877	-0.148437	-0.188794	-0.286624	yraP	1.61575	0.0223717	1.6159	Uncharacterized protein YraP
1	0.129681	0.30901	0.291664	0.0699606	0.0910236	0.0498548	ibaG	-1.53446	0.503428	1.61493	Acid stress protein IbaG
1	0.16425	0.0892519	0.125067	0.243431	0.194631	0.0364187	livF	-1.60682	-0.148486	1.61367	High-affinity branched-chain amino acid transport ATP-binding protein LivF (LIV-I protein F)
1	-0.301867	-0.264562	-0.240018	-0.215396	-0.191755	-0.0916279	gltF	1.59506	-0.236553	1.61251	Protein GltF
1	-0.209378	-0.291997	-0.257873	-0.14447	-0.143257	-0.338592	kdpA	1.6005	0.185344	1.61119	Potassium-transporting ATPase potassium-binding subunit (ATP phosphohydrolase [potassium-transporting] A chain) (Potassium-binding and translocating subunit A) (Potassium-translocating ATPase A chain)
1	-0.265576	-0.270401	-0.24351	-0.22907	-0.189116	-0.114752	yneK	1.59828	-0.194739	1.6101	Uncharacterized protein YneK
1	-0.276704	-0.232906	-0.1591	-0.20222	-0.209472	-0.21979	yjfZ	1.59222	0.234294	1.60937	Uncharacterized protein YjfZ
1	-0.30115	-0.218001	-0.250375	-0.223779	-0.178927	-0.142924	emrY	1.60623	-0.0992962	1.60929	Probable multidrug resistance protein EmrY
1	-0.12167	-0.109662	0.0146859	-0.239986	-0.23863	-0.342914	mlaD	1.27561	0.979271	1.60815	Intermembrane phospholipid transport system binding protein MlaD
1	0.129938	0.185185	0.128686	0.0903192	0.0872396	0.298968	uvrB	-1.54603	-0.437902	1.60685	UvrABC system protein B (Protein UvrB) (Excinuclease ABC subunit B)
1	0.193483	0.130487	0.196955	0.109876	0.08201	0.22584	paaK	-1.58986	-0.22701	1.60599	Phenylacetate-coenzyme A ligase (EC 6.2.1.30) (Phenylacetyl-CoA ligase) (PA-CoA ligase)
1	0.121399	-0.000337293	0.127884	0.136332	0.176582	0.239341	grxC	-1.45826	-0.668822	1.60432	Glutaredoxin 3 (Grx3)
1	0.226516	0.17878	0.160973	0.141525	0.1352	0.0618179	ninE	-1.60277	0.0647624	1.60408	Prophage NinE homolog (Protein NinE homolog from lambdoid prophage DLP12)
1	0.122166	0.172324	0.125331	0.108453	0.0803183	0.299115	yafX	-1.53645	-0.451582	1.60144	Uncharacterized protein YafX
1	0.171773	0.0690999	0.194415	0.116946	0.0852975	0.268544	paoD	-1.54854	-0.408163	1.60143	Molybdenum cofactor insertion chaperone PaoD
1	0.251879	0.137056	0.0669934	0.159486	0.0607251	0.19693	zraS	-1.56926	-0.31311	1.6002	Sensor protein ZraS (EC 2.7.13.3)
1	-0.526556	0.0334868	-0.0106101	-0.216035	-0.215281	-0.167753	argS	1.46718	0.63554	1.59892	Arginine--tRNA ligase (EC 6.1.1.19) (Arginyl-tRNA synthetase) (ArgRS)
1	0.169974	0.130274	0.144742	0.117032	0.186576	0.142253	ydhK	-1.57446	-0.27722	1.59868	Uncharacterized transporter YdhK
1	0.206469	0.28935	0.167261	0.14727	0.100672	-0.0806721	nemA	-1.49127	0.573404	1.59771	N-ethylmaleimide reductase (NEM reductase) (EC 1.3.1.-) (N-ethylmaleimide reducing enzyme)
1	0.0934318	0.22762	0.112433	0.075782	0.184745	0.216554	scpC	-1.55199	-0.374961	1.59664	Propionyl-CoA:succinate CoA transferase (EC 2.8.3.-)
1	0.230869	0.0648605	-0.0271353	0.14227	0.130663	0.211942	znuA	-1.44511	-0.676002	1.59541	High-affinity zinc uptake system protein ZnuA
1	-0.315197	-0.246173	-0.25514	-0.248496	-0.13411	-0.0717999	ybcM	1.55239	-0.364391	1.59459	Uncharacterized HTH-type transcriptional regulator YbcM
1	-0.302041	-0.262039	-0.252693	-0.195902	-0.19198	-0.0954833	cdgI	1.5754	-0.245837	1.59447	Probable diguanylate cyclase CdgI (DGC) (EC 2.7.7.65)
1	0.0644459	0.0659596	0.225895	-0.0960128	-0.131351	-0.448393	roxA	0.226923	1.57731	1.59355	50S ribosomal protein L16 3-hydroxylase (EC 1.14.11.47) (Ribosomal oxygenase RoxA) (ROX)
1	0.132281	0.130534	0.0874033	0.276188	0.0250275	0.209247	cobO	-1.56592	-0.295187	1.5935	Corrinoid adenosyltransferase
1	0.110525	-0.0369662	0.126616	0.107249	0.26171	0.189009	yohK	-1.41672	-0.726731	1.59224	Inner membrane protein YohK
1	-0.300298	-0.246918	-0.206053	-0.217327	-0.15918	-0.176049	paaY	1.58956	-0.0251578	1.58976	Phenylacetic acid degradation protein PaaY
1	-0.266295	-0.239558	-0.238703	-0.233426	-0.209074	-0.103169	mppA	1.58214	-0.146291	1.58889	Periplasmic murein peptide-binding protein
1	-0.297719	-0.236826	-0.213158	-0.210538	-0.234407	-0.0910416	adiY	1.58467	-0.101602	1.58793	HTH-type transcriptional regulator AdiY
1	-0.105281	0.0078867	0.00498697	0.0765242	-0.208335	-0.522493	gloC	0.708298	1.4209	1.58765	Hydroxyacylglutathione hydrolase GloC (EC 3.1.2.6) (Accessory type II glyoxalase) (Glyoxalase II 2) (GlxII-2)
1	0.056209	0.188306	0.230632	0.241539	0.0543619	0.152619	greB	-1.5864	0.0624524	1.58763	Transcription elongation factor GreB (Transcript cleavage factor GreB)
1	0.170899	0.216826	0.0702644	0.140024	0.105183	0.183979	xanP	-1.56344	-0.257375	1.58449	Xanthine permease XanP
1	-0.0678467	-0.458948	-0.252832	-0.1427	-0.0295702	0.228582	rssB	0.682637	-1.42858	1.5833	Regulator of RpoS
1	0.185279	0.107344	0.127614	0.186448	0.06773	0.198403	hypC	-1.55605	-0.285113	1.58195	Hydrogenase maturation factor HypC (Chaperone-type protein HypC) (Hydrogenase accessory chaperone HypC)
1	0.0631775	0.218727	0.180894	0.0881067	0.153336	0.228796	gltJ	-1.5546	-0.270822	1.57802	Glutamate/aspartate import permease protein GltJ
1	-0.283857	-0.227822	-0.204553	-0.201087	-0.199294	-0.178314	ydjJ	1.57653	0.0647406	1.57786	Uncharacterized zinc-type alcohol dehydrogenase-like protein YdjJ (EC 1.-.-.-)
1	0.0383751	0.193605	0.167907	0.177922	0.141566	0.184738	fecB	-1.5612	-0.218991	1.57649	Fe(3+) dicitrate-binding periplasmic protein (Iron(III) dicitrate-binding periplasmic protein)
1	-0.272519	-0.293962	-0.223141	-0.175407	-0.204366	-0.137417	hscC	1.57056	-0.127691	1.57574	Chaperone protein HscC (Hsc62)
1	0.199891	0.178594	0.0493396	0.1212	0.121171	0.186767	grxB	-1.53423	-0.357993	1.57545	Glutaredoxin 2 (Grx2)
1	0.165323	0.143746	0.287411	0.203058	0.109483	-0.210631	ydcI	-1.33246	0.840231	1.57526	Uncharacterized HTH-type transcriptional regulator YdcI
1	-0.295843	-0.223566	-0.260245	-0.196692	-0.217079	-0.0888948	dgcI	1.5604	-0.187188	1.57159	Probable diguanylate cyclase DgcI (DGC) (EC 2.7.7.65) (Putative lipoprotein DgcI)
1	0.203275	0.268827	0.0995431	0.088213	0.147065	0.0933664	nrdG	-1.57075	-0.00136775	1.57076	Anaerobic ribonucleoside-triphosphate reductase-activating protein (EC 1.97.1.-) (Class III anaerobic ribonucleotide reductase small component)
1	0.179236	0.139793	0.122443	0.170137	0.0762553	0.187437	pbpC	-1.5511	-0.240596	1.56965	Penicillin-binding protein 1C (PBP-1c) (PBP1c) [Includes: Penicillin-insensitive transglycosylase (EC 2.4.1.129) (Peptidoglycan TGase); Transpeptidase-like module]
1	-0.114564	-0.171614	-0.164705	0.00207663	0.0626701	0.413618	pdeR	-0.340129	-1.53219	1.56948	Cyclic di-GMP phosphodiesterase PdeR (EC 3.1.4.52)
1	0.158563	0.151156	0.0867372	0.0996321	0.167656	0.18885	paaC	-1.51427	-0.412178	1.56936	1,2-phenylacetyl-CoA epoxidase, subunit C (1,2-phenylacetyl-CoA epoxidase, structural subunit beta) (1,2-phenylacetyl-CoA monooxygenase, subunit C)
1	0.165117	0.0181097	0.165004	0.0852849	0.201842	0.194225	mhpC	-1.48173	-0.517078	1.56936	2-hydroxy-6-oxononadienedioate/2-hydroxy-6-oxononatrienedioate hydrolase (EC 3.7.1.14) (2-hydroxy-6-ketonona-2,4-diene-1,9-dioic acid 5,6-hydrolase) (2-hydroxy-6-oxonona-2,4,7-triene-1,9-dioic acid 5,6-hydrolase) (2-hydroxy-6-oxonona-2,4-diene-1,9-dioic acid 5,6-hydrolase)
1	0.163353	-0.0486243	0.164441	0.221114	0.147048	0.153144	pqiA	-1.50532	-0.442626	1.56905	Intermembrane transport protein PqiA (Paraquat-inducible protein A)
1	0.194733	0.142468	0.299448	0.14871	0.111696	-0.249818	yfjX	-1.2455	0.951536	1.56739	Uncharacterized protein YfjX
1	0.0508492	0.181939	0.00916234	0.0700266	0.238219	0.228143	yciB	-1.40648	-0.691362	1.56721	Probable intracellular septation protein A
1	0.211108	0.273617	-0.0671272	0.0214994	0.186937	0.196435	tsaD	-1.47802	-0.520234	1.56691	tRNA N6-adenosine threonylcarbamoyltransferase (EC 2.3.1.234) (N6-L-threonylcarbamoyladenine synthase) (t(6)A synthase) (t(6)A37 threonylcarbamoyladenosine biosynthesis protein TsaD) (tRNA threonylcarbamoyladenosine biosynthesis protein TsaD)
1	0.115846	-0.0118151	0.0946969	0.169299	0.186436	0.196465	ydeA	-1.42232	-0.65528	1.56601	Arabinose efflux transporter, arabinose-inducible
1	0.190384	0.0705212	0.286046	0.106831	0.199691	0.0407684	ydcY	-1.56323	0.0696151	1.56478	Uncharacterized protein YdcY
1	0.0851269	0.041339	0.205451	0.140169	0.208734	0.169409	frwB	-1.509	-0.401739	1.56156	PTS system fructose-like EIIB component 2 (EC 2.7.1.202) (Fructose-like phosphotransferase enzyme IIB component 2)
1	0.119316	0.140086	0.128846	0.0773335	0.169587	0.226918	ettA	-1.49399	-0.453297	1.56125	Energy-dependent translational throttle protein EttA (EC 3.6.1.3) (Translational regulatory factor EttA)
1	0.083727	0.123095	0.089599	0.135078	0.135097	0.25478	yfcC	-1.45868	-0.553978	1.56033	Putative basic amino acid antiporter YfcC
1	-0.283409	-0.273252	-0.233658	-0.204183	-0.15922	-0.128692	yddB	1.54234	-0.202768	1.55561	Uncharacterized protein YddB (CDS103)
1	0.169193	0.0732873	0.136949	0.188465	0.16416	0.100028	malX	-1.53664	-0.238733	1.55508	PTS system maltose-specific EIICB component [Includes: Maltose permease IIC component (PTS system maltose-specific EIIC component); Maltose-specific phosphotransferase enzyme IIB component (EC 2.7.1.208) (PTS system maltose-specific EIIB component)]
1	0.0672872	0.135133	0.187913	0.139223	0.183234	0.165999	nei	-1.52992	-0.271398	1.55381	Endonuclease 8 (DNA glycosylase/AP lyase Nei) (EC 3.2.2.-) (EC 4.2.99.18) (DNA-(apurinic or apyrimidinic site) lyase Nei) (Endonuclease VIII)
1	-0.364852	-0.220217	-0.143542	-0.243754	-0.165373	-0.0971402	pphA	1.55098	-0.0727265	1.55268	Serine/threonine-protein phosphatase 1 (EC 3.1.3.16)
1	0.146593	0.403029	0.223095	0.0335308	-0.0372394	-0.096889	pepA	-1.14437	1.04232	1.5479	Cytosol aminopeptidase (EC 3.4.11.1) (Aminopeptidase A/I) (Leucine aminopeptidase) (LAP) (EC 3.4.11.10) (Leucyl aminopeptidase)
1	0.234674	0.160154	0.120164	0.142433	0.155933	0.0297207	nirC	-1.54361	0.0241778	1.5438	Nitrite transporter NirC
1	0.159709	0.191593	0.150074	0.195328	0.0979099	0.0615593	yobD	-1.5389	0.105222	1.54249	UPF0266 membrane protein YobD
1	0.218309	0.0758702	0.10843	0.197535	0.145701	0.0667092	fcl	-1.53163	-0.170755	1.54112	GDP-L-fucose synthase (EC 1.1.1.271) (GDP-4-keto-6-deoxy-D-mannose-3,5-epimerase-4-reductase)
1	-0.0942603	0.0410023	-0.203778	-0.177434	-0.0349489	-0.575463	yrdB	1.12824	1.04906	1.5406	Uncharacterized protein YrdB
1	0.0767227	0.133653	0.157398	0.040582	0.221229	0.222971	dpiA	-1.46127	-0.487637	1.54049	Transcriptional regulatory protein DpiA (Destabilizer of plasmid inheritance)
1	0.0941729	0.141103	0.15098	0.148818	0.239184	0.0703257	entS	-1.52897	-0.18636	1.54028	Enterobactin exporter EntS (Protein p43)
1	0.225977	0.000531354	0.242796	0.0699274	0.0678092	0.270693	gstA	-1.49035	-0.385076	1.5393	Glutathione S-transferase GstA (EC 2.5.1.18) (GST B1-1)
1	0.103774	0.249473	0.179902	0.0071033	0.2321	0.145967	mdtG	-1.53172	-0.152309	1.53927	Multidrug resistance protein MdtG
1	0.286078	0.0174596	-0.00918714	0.076941	0.142026	0.201189	ybiI	-1.37864	-0.683939	1.53897	Uncharacterized protein YbiI
1	-0.301616	-0.173005	-0.220326	-0.153797	-0.199724	-0.223042	ymgG	1.52375	0.199329	1.53673	UPF0757 protein YmgG
1	0.14621	0.25636	0.144809	0.0932032	0.0965032	0.166297	pgpB	-1.53225	-0.0447524	1.5329	Phosphatidylglycerophosphatase B (EC 3.1.3.27) (Diacylglycerol pyrophosphate phosphatase) (DGPP phosphatase) (EC 3.1.3.81) (Phosphatidate phosphatase) (EC 3.1.3.4) (Undecaprenyl pyrophosphate phosphatase) (EC 3.6.1.27) (Undecaprenyl-diphosphatase)
1	-0.239275	-0.208548	-0.19287	-0.231312	-0.247747	-0.120465	yraH	1.53169	0.0575368	1.53277	Uncharacterized fimbrial-like protein YraH
1	0.183527	0.166884	0.179646	0.0586325	0.0954644	0.217957	yihX	-1.51805	-0.205564	1.53191	Alpha-D-glucose 1-phosphate phosphatase YihX (Alpha-D-glucose-1-P phosphatase) (EC 3.1.3.10) (Alpha-D-glucose-1-phosphatase) (Haloacid dehalogenase-like phosphatase 4) (HAD4)
1	0.200015	0.0489269	0.107225	0.136601	0.0962019	0.215887	rluE	-1.46157	-0.458126	1.53169	Ribosomal large subunit pseudouridine synthase E (EC 5.4.99.20) (rRNA pseudouridylate synthase E) (rRNA-uridine isomerase E)
1	0.0954619	0.186358	0.0774303	0.198586	0.203454	0.0566533	rnb	-1.523	-0.162659	1.53166	Exoribonuclease 2 (EC 3.1.13.1) (Exoribonuclease II) (RNase II) (Ribonuclease II)
1	-0.120839	0.286592	0.200374	0.186203	0.410659	-0.548901	pgpA	-0.99816	1.15738	1.52835	Phosphatidylglycerophosphatase A (EC 3.1.3.27) (Phosphatidylglycerolphosphate phosphatase A) (PGP phosphatase A)
1	0.291762	0.167966	0.138041	0.0246571	0.0738407	-0.495032	pxpA	-0.659811	1.3785	1.52827	5-oxoprolinase subunit A (5-OPase subunit A) (EC 3.5.2.9) (5-oxoprolinase (ATP-hydrolyzing) subunit A)
1	0.139413	0.224182	0.0832445	0.137053	0.141778	0.126665	yeiH	-1.51947	-0.159497	1.52782	UPF0324 inner membrane protein YeiH
1	0.125866	0.247172	0.0271176	0.264006	0.0964749	0.0476385	nudG	-1.52639	0.011292	1.52643	CTP pyrophosphohydrolase (EC 3.6.1.65)
1	0.104832	0.27052	0.119041	0.210346	0.0266106	0.139304	yqjE	-1.52415	0.0784846	1.52617	Inner membrane protein YqjE
1	0.0684671	0.129311	0.210778	0.10968	0.150222	0.210905	fadI	-1.49754	-0.291671	1.52568	3-ketoacyl-CoA thiolase FadI (EC 2.3.1.16) (ACSs) (Acetyl-CoA acyltransferase) (Acyl-CoA ligase) (Beta-ketothiolase) (Fatty acid oxidation complex subunit beta)
1	-0.282226	-0.252123	-0.304288	-0.189902	-0.106331	-0.131924	iclR	1.48323	-0.354796	1.52508	Transcriptional repressor IclR (Acetate operon repressor)
1	0.077802	0.0595306	0.11816	0.215757	0.15147	0.164401	yojI	-1.46428	-0.422282	1.52395	ABC transporter ATP-binding/permease protein YojI
1	0.0978989	0.154926	0.153374	0.123182	0.152012	0.177162	ybgS	-1.49883	-0.27079	1.5231	Uncharacterized protein YbgS
1	0.257303	0.164398	-0.0863127	0.168013	0.102817	0.139413	tmaR	-1.45692	-0.440189	1.52197	PTS system regulator
1	0.247574	0.244861	0.112729	0.0956366	0.0210831	0.163009	ybjT	-1.52131	0.0263546	1.52154	Putative NAD(P)-binding protein YbjT
1	-0.24918	-0.2631	-0.193885	-0.21847	-0.195646	-0.128716	casB	1.51778	-0.0716922	1.51947	CRISPR system Cascade subunit CasB
1	0.191965	0.153545	0.12296	0.1557	0.0416204	0.189189	tisB	-1.50815	-0.171993	1.51793	Small toxic protein TisB (LexA-regulated protein TisB)
1	0.118211	0.0396597	0.249847	0.151164	0.112695	0.19027	sxy	-1.49778	-0.239117	1.51675	Protein Sxy (Competence activator Sxy)
1	0.11136	0.130558	0.0934012	0.138821	0.253826	0.0701831	gsiC	-1.48566	-0.30164	1.51597	Glutathione transport system permease protein GsiC
1	0.216558	0.148915	0.175559	0.149058	0.059321	0.108473	amiD	-1.51472	0.0574233	1.51581	N-acetylmuramoyl-L-alanine amidase AmiD (EC 3.5.1.28)
1	0.171275	0.10901	0.166468	-0.082574	0.0101088	0.473656	cyaA	-1.33329	-0.720407	1.51547	Adenylate cyclase (EC 4.6.1.1) (ATP pyrophosphate-lyase) (Adenylyl cyclase)
1	0.0525003	-0.0258339	0.107072	0.0807314	0.0970892	0.366055	ybiA	-1.22162	-0.894884	1.51432	N-glycosidase YbiA (EC 3.2.2.-) (Riboflavin biosynthesis intermediates N-glycosidase)
1	0.162315	0.0857613	0.110778	0.0670618	0.186505	0.188502	yejK	-1.43612	-0.477755	1.5135	Nucleoid-associated protein YejK
1	-0.267026	-0.253689	-0.234333	-0.235055	-0.144679	-0.100192	lacA	1.49061	-0.259666	1.51306	Galactoside O-acetyltransferase (GAT) (EC 2.3.1.18) (Acetyl-CoA:galactoside 6-O-acetyltransferase) (Thiogalactoside acetyltransferase) (Thiogalactoside transacetylase)
1	-0.132917	-0.233435	-0.202137	-0.15926	-0.206963	-0.322235	nadR	1.45686	0.407088	1.51267	Trifunctional NAD biosynthesis/regulator protein NadR [Includes: Transcriptional regulator NadR; Nicotinamide mononucleotide adenylyltransferase (NMN adenylyltransferase) (NMN-AT) (NMNAT) (EC 2.7.7.1) (Nicotinamide ribonucleotide adenylyltransferase) (Nicotinamide-nucleotide adenylyltransferase); Ribosylnicotinamide kinase (RNK) (EC 2.7.1.22) (Nicotinamide riboside kinase) (NRK) (NmR-K)]
1	0.2114	0.113402	0.165274	0.145774	0.181632	0.0016528	hemF	-1.51123	0.0554571	1.51225	Oxygen-dependent coproporphyrinogen-III oxidase (CPO) (Coprogen oxidase) (Coproporphyrinogenase) (EC 1.3.3.3)
1	-0.204743	-0.258039	-0.440919	-0.0776261	-0.192218	-0.125978	cyoE	1.44275	-0.453125	1.51224	Protoheme IX farnesyltransferase (EC 2.5.1.141) (Heme B farnesyltransferase) (Heme O synthase)
1	-0.282427	-0.305196	-0.216481	-0.176016	-0.177266	-0.0839997	pdeF	1.48339	-0.292431	1.51194	Cyclic di-GMP phosphodiesterase PdeF (EC 3.1.4.52)
1	0.12785	0.131998	0.0828089	0.149347	0.166019	0.144244	rhtA	-1.47087	-0.349114	1.51173	Threonine/homoserine exporter RhtA
1	0.194537	0.0988974	0.17686	0.143098	0.14736	0.0746698	htpG	-1.50961	-0.0585164	1.51075	Chaperone protein HtpG (Heat shock protein C62.5) (Heat shock protein HtpG) (High temperature protein G)
1	-0.242499	-0.27362	-0.199937	-0.107002	-0.165072	-0.303689	cyoB	1.49025	0.23792	1.50913	Cytochrome bo(3) ubiquinol oxidase subunit 1 (EC 7.1.1.3) (Cytochrome b562-o complex subunit I) (Cytochrome o ubiquinol oxidase subunit 1) (Cytochrome o subunit 1) (Oxidase bo(3) subunit 1) (Ubiquinol oxidase chain A) (Ubiquinol oxidase polypeptide I) (Ubiquinol oxidase subunit 1)
1	-0.0602141	0.106591	-0.0465682	-0.0350653	0.072683	0.483538	ygjV	-0.93312	-1.18558	1.50874	Inner membrane protein YgjV
1	-0.276999	-0.269442	-0.192598	-0.118615	-0.162055	-0.264474	pgeF	1.49928	0.158972	1.50769	Multicopper oxidase with polyphenol oxidase activity
1	0.0490479	0.335702	0.131202	0.0835802	0.0664815	0.251563	bolA	-1.50127	-0.125693	1.50652	DNA-binding transcriptional regulator BolA
1	0.162582	0.193046	0.159785	0.109613	0.0529076	0.203095	fepD	-1.50152	-0.115898	1.50598	Ferric enterobactin transport system permease protein FepD
1	0.161721	0.243289	0.109271	0.093689	0.118232	0.138402	yegU	-1.5034	-0.0809051	1.50558	Uncharacterized protein YegU (EC 3.2.2.-)
1	0.18095	0.163624	0.251639	0.0617873	0.175177	0.0316891	arsR	-1.49176	0.192569	1.50414	Arsenical resistance operon repressor
1	0.141117	-0.0340589	0.105816	0.0423195	0.207013	0.235142	yjiX	-1.29535	-0.762605	1.50316	Uncharacterized protein YjiX
1	0.244159	0.222572	0.189868	0.119113	0.0738731	-0.179215	bcp	-1.27519	0.795332	1.50288	Peroxiredoxin Bcp (EC 1.11.1.24) (Bacterioferritin comigratory protein) (Thioredoxin peroxidase) (Thioredoxin-dependent peroxiredoxin Bcp)
1	0.105577	0.135687	0.111155	0.0477588	0.134527	0.27851	phoP	-1.40051	-0.54502	1.50282	Transcriptional regulatory protein PhoP
1	-0.248653	-0.255686	-0.220006	-0.1857	-0.185656	-0.162204	leuE	1.50155	-0.0456046	1.50224	Leucine efflux protein
1	0.0336144	0.160286	0.00253278	0.190846	0.00586683	0.351024	yoaK	-1.34268	-0.672533	1.5017	Uncharacterized membrane protein YoaK
1	-0.301482	-0.438324	-0.222108	-0.0927708	-0.0306069	0.0511682	thrA	1.12431	-0.99525	1.50153	Bifunctional aspartokinase/homoserine dehydrogenase 1 (Aspartokinase I/homoserine dehydrogenase I) (AKI-HDI) [Includes: Aspartokinase (EC 2.7.2.4); Homoserine dehydrogenase (EC 1.1.1.3)]
1	-0.0887778	-0.00927449	-0.0141223	0.0924424	0.190465	0.322431	yidH	-1.00534	-1.11346	1.50017	Inner membrane protein YidH
1	-0.323485	-0.215774	-0.0879353	-0.207491	-0.152305	-0.213824	amyA	1.47691	0.25548	1.49885	Cytoplasmic alpha-amylase (EC 3.2.1.1) (1,4-alpha-D-glucan glucanohydrolase)
1	0.204857	0.128792	-0.00535218	0.0585203	0.18521	0.171826	patD	-1.39138	-0.551165	1.49657	Gamma-aminobutyraldehyde dehydrogenase (ABALDH) (EC 1.2.1.19) (1-pyrroline dehydrogenase) (4-aminobutanal dehydrogenase) (5-aminopentanal dehydrogenase) (EC 1.2.1.-)
1	0.0541355	-0.0354938	0.0939162	0.0962021	0.133589	0.313701	mpl	-1.22048	-0.865224	1.49606	UDP-N-acetylmuramate--L-alanyl-gamma-D-glutamyl-meso-2,6-diaminoheptandioate ligase (EC 6.3.2.45) (Murein peptide ligase) (UDP-N-acetylmuramate:L-alanyl-gamma-D-glutamyl-meso-diaminopimelate ligase)
1	0.14606	0.151166	0.119188	0.136968	0.1429	0.128004	uidA	-1.48244	-0.19805	1.49561	Beta-glucuronidase (GUS) (EC 3.2.1.31) (Beta-D-glucuronoside glucuronosohydrolase)
1	0.188339	0.142355	0.0914274	0.134477	0.194316	0.0484888	flxA	-1.48816	-0.143115	1.49503	Protein FlxA
1	0.197234	0.0627138	0.124319	0.114437	0.17985	0.114452	endA	-1.46169	-0.312252	1.49467	Endonuclease-1 (EC 3.1.21.1) (Endonuclease I) (Endo I)
1	0.0730111	0.0501805	0.20992	0.0948523	0.190737	0.20097	ybbA	-1.43243	-0.423521	1.49373	Uncharacterized ABC transporter ATP-binding protein YbbA
1	0.113401	0.0975781	0.181925	0.107085	0.129829	0.207074	bsmA	-1.45538	-0.327213	1.49171	Lipoprotein BsmA (Biofilm stress and motility protein)
1	0.107535	0.110205	0.0633329	0.0666315	0.1592	0.248486	phnE	-1.35743	-0.617808	1.49141	Putative cryptic phosphonate transport system permease protein PhnE2
1	0.233463	0.261809	0.0155885	0.0570549	0.235459	0.000751008	priC	-1.48943	-0.0503153	1.49028	Primosomal replication protein N''
1	0.203636	0.0970086	0.200223	0.108509	0.0557344	0.193352	lsrR	-1.48253	-0.148958	1.48999	Transcriptional regulator LsrR
1	0.22937	0.212757	0.307554	-0.0489614	0.181594	-0.0545082	fabI	-1.38955	0.537324	1.48983	Enoyl-[acyl-carrier-protein] reductase [NADH] FabI (ENR) (EC 1.3.1.9) (NADH-dependent enoyl-ACP reductase)
1	0.244777	0.112126	0.159185	0.18159	0.115257	-0.0311183	pspF	-1.47295	0.216682	1.4888	Psp operon transcriptional activator (Phage shock protein F)
1	0.0411945	0.0267281	0.124736	0.0238591	0.162066	0.329784	pspG	-1.24376	-0.815799	1.48743	Phage shock protein G
1	0.18946	0.18761	0.159334	0.123235	0.124531	0.0455177	ydfU	-1.48201	0.123401	1.48714	Uncharacterized protein YdfU
1	0.0808054	0.187088	0.221136	0.17928	0.103318	0.0715109	aqpZ	-1.47765	0.166522	1.487	Aquaporin Z (Bacterial nodulin-like intrinsic protein)
1	0.149428	-0.0704974	0.18918	0.15209	0.123238	0.212333	argT	-1.39151	-0.521505	1.48602	Lysine/arginine/ornithine-binding periplasmic protein (LAO-binding protein)
1	0.0837343	0.371557	0.162962	0.0961819	0.118582	-0.0291597	rutE	-1.39319	0.515876	1.48563	Probable malonic semialdehyde reductase RutE (EC 1.1.1.298)
1	0.207766	0.114069	0.0970529	0.112798	0.1501	0.116272	topB	-1.46289	-0.248849	1.4839	DNA topoisomerase 3 (EC 5.6.2.1) (DNA topoisomerase III)
1	0.162306	0.404285	0.203607	0.0187317	-0.0273681	0.0329033	hisH	-1.30004	0.714181	1.48329	Imidazole glycerol phosphate synthase subunit HisH (EC 4.3.2.10) (IGP synthase glutaminase subunit) (EC 3.5.1.2) (IGP synthase subunit HisH) (ImGP synthase subunit HisH) (IGPS subunit HisH)
1	0.104953	0.113632	0.0761993	0.122792	0.0904247	0.264559	insG	-1.38301	-0.535793	1.48317	Transposase InsG for insertion sequence element IS4
1	0.17746	0.163731	0.158673	0.116389	0.0845794	0.146599	yceJ	-1.48124	-0.0728581	1.48303	Cytochrome b561 homolog 2
1	0.166034	0.186364	0.166587	0.0819728	0.21964	0.00565323	ddpB	-1.48042	0.0821812	1.48269	Probable D,D-dipeptide transport system permease protein DdpB
1	0.119754	0.119546	0.0817225	0.129979	0.193164	0.130674	blc	-1.43315	-0.374227	1.4812	Outer membrane lipoprotein Blc
1	0.10472	0.170553	0.0987532	0.168988	0.0969016	0.173641	fbaB	-1.45958	-0.247292	1.48038	Fructose-bisphosphate aldolase class 1 (EC 4.1.2.13) (Fructose-bisphosphate aldolase class I) (FBP aldolase)
1	0.0452288	-0.0614935	-0.151355	-0.0781094	-0.107068	-0.591484	rof	0.931512	1.15011	1.48003	Protein rof
1	-0.251537	-0.252778	-0.252094	-0.205933	-0.166162	-0.0906568	ybgD	1.45388	-0.275913	1.47983	Uncharacterized fimbrial-like protein YbgD
1	-0.0554435	0.242252	0.136768	0.240438	0.0617683	0.21961	polA	-1.46742	-0.18466	1.47899	DNA polymerase I (POL I) (EC 2.7.7.7)
1	0.111192	-0.0424889	0.10411	0.157925	0.163447	0.196379	phnP	-1.32903	-0.642616	1.47624	Phosphoribosyl 1,2-cyclic phosphate phosphodiesterase (EC 3.1.4.55) (Phosphoribosyl cyclic phosphodiesterase)
1	0.104566	0.158868	0.19138	0.136428	0.151022	0.0946297	umuC	-1.4756	-0.0253283	1.47582	Protein UmuC (DNA polymerase V) (Pol V)
1	0.10528	0.189433	0.222248	0.180681	0.124529	-0.0349645	glpB	-1.42491	0.379986	1.47471	Anaerobic glycerol-3-phosphate dehydrogenase subunit B (Anaerobic G-3-P dehydrogenase subunit B) (Anaerobic G3Pdhase B) (EC 1.1.5.3)
1	0.0418795	-0.0193024	0.148084	0.126046	0.14882	0.267498	yfbV	-1.30212	-0.69138	1.47429	UPF0208 membrane protein YfbV
1	0.126248	0.217311	0.137902	0.17724	0.227534	-0.147549	etp	-1.4214	0.390165	1.47397	Low molecular weight protein-tyrosine-phosphatase Etp (EC 3.1.3.48)
1	-0.218448	-0.125397	-0.33837	-0.151814	-0.0840177	-0.36963	rsxA	1.45298	0.247379	1.47389	Ion-translocating oxidoreductase complex subunit A (EC 7.-.-.-) (Rsx electron transport complex subunit A)
1	0.144659	0.213878	0.165514	0.136032	0.135954	0.0198868	gspE	-1.4604	0.197052	1.47363	Putative type II secretion system protein E (T2SS protein E) (Putative general secretion pathway protein E) (Type II traffic warden ATPase)
1	0.169113	0.0919432	0.12657	0.186501	0.0770213	0.144734	fdhE	-1.45869	-0.200936	1.47246	Protein FdhE
1	0.199125	0.235234	0.0190767	0.0472311	0.102434	0.207874	cpxP	-1.42987	-0.343783	1.47062	Periplasmic protein CpxP (ORF_o167) (Periplasmic accessory protein CpxP)
1	0.00228954	0.177446	0.237337	0.15221	0.350943	-0.497587	ytjA	-1.00308	1.07484	1.47019	UPF0391 membrane protein YtjA
1	0.0793587	0.0962508	0.199917	0.120894	0.0518128	0.289439	nimR	-1.42066	-0.375742	1.46951	HTH-type transcriptional regulator NimR (Regulator of nimT)
1	-0.17355	-0.254289	-0.275398	-0.189804	-0.0746719	0.285842	cysK	0.710565	-1.28339	1.46697	Cysteine synthase A (CSase A) (EC 2.5.1.47) (O-acetylserine (thiol)-lyase A) (OAS-TL A) (O-acetylserine sulfhydrylase A) (S-carboxymethylcysteine synthase) (EC 4.5.1.5) (Sulfate starvation-induced protein 5) (SSI5)
1	0.174734	0.205671	0.257722	0.067023	0.103179	0.0120407	eutG	-1.40857	0.402029	1.46482	Ethanolamine utilization protein EutG (EC 1.1.-.-)
1	0.211187	0.0533915	0.160176	0.167733	0.151296	0.0347136	nfi	-1.46354	-0.0553969	1.46458	Endonuclease V (EndoV) (EC 3.1.21.7) (Deoxyinosine 3'endonuclease) (Deoxyribonuclease V) (DNase V)
1	0.0558564	0.0332361	0.24527	0.193291	0.193047	0.0801744	cusS	-1.45705	-0.140759	1.46383	Sensor histidine kinase CusS (EC 2.7.13.3)
1	0.056755	0.295831	0.0811804	0.0848159	0.148339	0.174966	ygfM	-1.44967	-0.197296	1.46303	Uncharacterized protein YgfM
1	-0.0366298	0.0851482	0.284627	0.377015	0.123083	-0.168571	yeaO	-1.33163	0.603947	1.46219	Uncharacterized protein YeaO
1	0.175548	0.121881	0.0820754	0.0946531	0.190836	0.108506	rcsC	-1.42842	-0.306432	1.46092	Sensor histidine kinase RcsC (EC 2.7.13.3) (Capsular synthesis regulator component C)
1	0.10912	-0.0680114	0.24122	-0.213166	0.037799	0.562141	ygjH	-1.0134	-1.0516	1.46042	tRNA-binding protein YgjH
1	0.169183	0.070401	0.0820159	0.0562414	0.148147	0.219154	mrr	-1.35266	-0.547188	1.45915	Mrr restriction system protein (EcoKMrr)
1	0.0646288	0.369066	0.118578	0.165306	0.0207477	-0.23251	rimI	-1.02626	1.03711	1.45904	[Ribosomal protein S18]-alanine N-acetyltransferase (EC 2.3.1.266) (KAT) (Peptidyl-lysine N-acetyltransferase) (EC 2.3.1.-)
1	0.18511	0.0974864	0.0978642	0.108031	0.167703	0.116782	prlF	-1.42796	-0.297044	1.45853	Antitoxin PrlF (HtrA suppressor protein SohA)
1	-0.134239	-0.102114	0.0173755	0.00791422	-0.150623	-0.494262	clpA	0.873377	1.16378	1.45505	ATP-dependent Clp protease ATP-binding subunit ClpA
1	-0.301149	-0.163154	-0.264804	-0.265432	-0.187898	0.160055	xerC	1.26807	-0.71306	1.4548	Tyrosine recombinase XerC
1	-0.19296	-0.197674	-0.233032	-0.23715	-0.17	-0.185113	bdm	1.45367	0.0461475	1.4544	Protein bdm (Biofilm-dependent modulation protein)
1	0.110752	0.409524	0.033274	0.0405978	0.385793	-0.34368	rcnR	-1.28183	0.685176	1.45346	Transcriptional repressor RcnR
1	0.133256	0.0926249	0.0331281	0.0836544	0.171437	0.195945	hycD	-1.32924	-0.583265	1.45158	Formate hydrogenlyase subunit 4 (FHL subunit 4) (Hydrogenase 3 component D)
1	0.178083	0.0539744	0.118605	0.0634088	0.254327	0.0826444	hybE	-1.40205	-0.366774	1.44923	Hydrogenase-2 operon protein HybE
1	0.181802	0.114595	0.0876524	0.0569778	0.232109	0.0901346	kefF	-1.41039	-0.321794	1.44663	Glutathione-regulated potassium-efflux system ancillary protein KefF (Quinone oxidoreductase KefF) (EC 1.6.5.2)
1	-0.393224	-0.0812158	-0.281123	0.0213937	-0.0352576	0.384495	alaS	0.276077	-1.41894	1.44555	Alanine--tRNA ligase (EC 6.1.1.7) (Alanyl-tRNA synthetase) (AlaRS)
1	-0.0839135	-0.317548	-0.135681	-0.132783	-0.135756	-0.410867	fimF	1.35668	0.49773	1.4451	Protein FimF
1	-0.241086	-0.250086	-0.206218	-0.215063	-0.123564	-0.179356	yhaC	1.44204	-0.0683439	1.44366	Uncharacterized protein YhaC (ORF B') (ORFX)
1	0.105681	0.0249043	0.0625226	0.107793	0.0982839	0.276533	fieF	-1.25996	-0.698489	1.44062	Ferrous-iron efflux pump FieF
1	0.153055	0.0546535	0.11567	0.132357	0.218072	0.0677874	nanA	-1.40933	-0.295151	1.4399	N-acetylneuraminate lyase (NAL) (Neu5Ac lyase) (EC 4.1.3.3) (N-acetylneuraminate pyruvate-lyase) (N-acetylneuraminic acid aldolase) (NALase) (Sialate lyase) (Sialic acid aldolase) (Sialic acid lyase)
1	0.086972	0.123849	0.109841	0.0910781	0.147138	0.211124	tynA	-1.37118	-0.437439	1.43927	Primary amine oxidase (EC 1.4.3.21) (2-phenylethylamine oxidase) (Copper amine oxidase) (Tyramine oxidase)
1	0.0513425	0.150845	0.192824	-0.0405462	0.278024	0.186649	rpnE	-1.37896	-0.410869	1.43887	Transposase_31 family protein
1	0.222946	0.0213743	-0.107242	-0.0193284	0.358659	0.0599407	kdsC	-1.17599	-0.825905	1.43703	3-deoxy-D-manno-octulosonate 8-phosphate phosphatase KdsC (EC 3.1.3.45) (KDO 8-P phosphatase)
1	0.0481346	0.145422	0.0996138	0.101744	0.103478	0.270073	alx	-1.34725	-0.499149	1.43674	Putative membrane-bound redox modulator Alx
1	-0.225979	-0.375062	-0.29909	-0.0217738	-0.153252	-0.217234	hinT	1.41386	-0.249556	1.43571	Purine nucleoside phosphoramidase (EC 3.9.1.-) (Histidine triad nucleotide binding protein HinT) (HIT protein)
1	0.0987851	0.300811	0.29109	0.0161074	-0.0522743	-0.121561	rppH	-0.92959	1.09402	1.43562	RNA pyrophosphohydrolase (EC 3.6.1.-) ((Di)nucleoside polyphosphate hydrolase) (Ap5A pyrophosphatase)
1	-0.202382	-0.195601	-0.206921	-0.141464	0.179283	-0.665314	yihA	1.29228	0.623763	1.43494	Cell division GTP-binding protein
1	-0.271781	-0.301538	-0.21065	-0.193914	-0.166001	0.036581	coaE	1.32008	-0.562224	1.43482	Dephospho-CoA kinase (EC 2.7.1.24) (Dephosphocoenzyme A kinase)
1	-0.258923	-0.203713	-0.202052	-0.135164	-0.188887	-0.223611	fucP	1.42303	0.176989	1.43399	L-fucose-proton symporter (6-deoxy-L-galactose permease) (L-fucose permease)
1	-0.190675	0.0822796	-0.172629	-0.127861	0.0462403	0.494664	mnmA	-0.359765	-1.38788	1.43375	tRNA-specific 2-thiouridylase MnmA (EC 2.8.1.13)
1	-0.261279	-0.206297	-0.205494	-0.203467	-0.196381	-0.110876	yeiL	1.43093	-0.0629809	1.43232	Regulatory protein YeiL
1	-0.251515	-0.340286	-0.0682716	-0.156763	-0.170607	-0.207077	narP	1.42333	0.149246	1.43114	Nitrate/nitrite response regulator protein NarP
1	0.187241	0.202888	0.196534	0.0494438	0.0964792	0.0993083	rcsD	-1.42375	0.127737	1.42947	Phosphotransferase RcsD (EC 2.7.2.-) (Phosphotransfer intermediate RcsD)
1	0.132116	0.155822	0.129569	0.246362	0.105419	-0.038523	rluA	-1.41008	0.234608	1.42946	Dual-specificity RNA pseudouridine synthase RluA (EC 5.4.99.28) (EC 5.4.99.29) (23S rRNA pseudouridine(746) synthase) (Ribosomal large subunit pseudouridine synthase A) (rRNA pseudouridylate synthase A) (rRNA-uridine isomerase A) (tRNA pseudouridine(32) synthase)
1	0.173767	0.069871	0.0614772	0.169929	0.0607211	0.193067	ydcT	-1.37116	-0.403715	1.42936	Uncharacterized ABC transporter ATP-binding protein YdcT
1	0.116932	-0.0178213	0.00788837	0.0926927	0.141895	0.245053	yheO	-1.16945	-0.821278	1.42902	Uncharacterized protein YheO
1	0.049508	0.14532	0.150895	0.0802629	0.175191	0.191403	narI	-1.38428	-0.352381	1.42843	Respiratory nitrate reductase 1 gamma chain (EC 1.7.5.1) (Cytochrome B-NR) (Nitrate reductase A subunit gamma) (Quinol-nitrate oxidoreductase subunit gamma)
1	0.0734963	0.0294065	0.0716726	0.232152	0.0687095	0.21531	menH	-1.32868	-0.519272	1.42655	2-succinyl-6-hydroxy-2,4-cyclohexadiene-1-carboxylate synthase (SHCHC synthase) (EC 4.2.99.20)
1	-0.0539254	0.156316	0.23221	-0.0303076	-0.128054	-0.340631	arnB	0.0356407	1.42589	1.42633	UDP-4-amino-4-deoxy-L-arabinose--oxoglutarate aminotransferase (EC 2.6.1.87) (Polymyxin resistance protein PmrH) (UDP-(beta-L-threo-pentapyranosyl-4''-ulose diphosphate) aminotransferase) (UDP-Ara4O aminotransferase) (UDP-4-amino-4-deoxy-L-arabinose aminotransferase)
1	-0.232676	-0.245067	-0.22017	-0.206412	-0.147939	-0.146874	mcbR	1.42101	-0.119121	1.426	HTH-type transcriptional regulator McbR
1	0.108611	0.122326	0.157748	0.117089	0.252921	0.00918666	ygjP	-1.42393	-0.0767534	1.42599	UTP pyrophosphatase (EC 3.6.1.-)
1	-0.063376	-0.545046	-0.125669	-0.257777	0.00597365	0.0645248	mdh	1.00111	-1.01537	1.4259	Malate dehydrogenase (EC 1.1.1.37)
1	0.0959342	0.123768	0.193924	0.15876	0.0846353	0.148935	thiF	-1.4222	-0.0897555	1.42503	Sulfur carrier protein ThiS adenylyltransferase (EC 2.7.7.73)
1	0.0701643	0.0745087	0.408083	-0.0883495	0.0229196	0.448296	waaA	-1.3727	-0.380979	1.42458	3-deoxy-D-manno-octulosonic acid transferase (Kdo transferase) (EC 2.4.99.12) (EC 2.4.99.13) (Bifunctional Kdo transferase) (Kdo-lipid IV(A) 3-deoxy-D-manno-octulosonic acid transferase) (Lipid IV(A) 3-deoxy-D-manno-octulosonic acid transferase)
1	-0.242632	-0.37779	-0.28949	-0.00849381	-0.0272269	0.122858	glnG	0.780391	-1.19139	1.42423	DNA-binding transcriptional regulator NtrC (Nitrogen regulation protein NR(I)) (Nitrogen regulator I) (NRI)
1	-0.287272	-0.117447	-0.170278	-0.103817	-0.112668	-0.365714	yeiP	1.3224	0.522896	1.42203	Elongation factor P-like protein
1	0.218583	0.0613427	0.0635271	0.12272	0.140142	0.115056	thpR	-1.37897	-0.343602	1.42113	RNA 2',3'-cyclic phosphodiesterase (RNA 2',3'-CPDase) (EC 3.1.4.58) (Two-histidine 2',3'-cyclic phosphodiesterase acting on RNA)
1	0.229859	0.214599	0.105117	0.091466	0.134343	-0.0119417	phnJ	-1.40616	0.199072	1.42018	Alpha-D-ribose 1-methylphosphonate 5-phosphate C-P lyase (PRPn C-P lyase) (EC 4.7.1.1)
1	-0.280042	-0.0714094	0.128983	-0.204897	-0.37883	-0.0759256	ppk1	1.18531	0.782011	1.42004	polyphosphate kinase
1	0.137802	0.1701	0.195742	0.0733247	0.103854	0.146794	insQ	-1.4192	-0.0390038	1.41974	Putative transposase InsQ for insertion sequence element IS609
1	-0.258707	-0.233089	-0.179435	-0.132901	-0.114339	-0.296572	gadX	1.39984	0.226293	1.41801	HTH-type transcriptional regulator GadX
1	-0.276613	-0.097788	-0.0404256	-0.130298	-0.0346451	-0.447698	baeR	1.16374	0.808345	1.41694	Transcriptional regulatory protein BaeR
1	0.111384	0.0964039	0.186584	0.242049	0.105059	0.00157842	trpB	-1.40756	0.156121	1.41619	Tryptophan synthase beta chain (EC 4.2.1.20)
1	0.118775	0.0051135	0.155641	0.0910325	0.150178	0.206152	tnpA	-1.32363	-0.502037	1.41564	IS1 repressor TnpA
1	0.099022	-0.0937528	0.0827148	0.272252	0.184047	0.0769155	hofO	-1.31793	-0.516097	1.41537	DNA utilization protein HofO
1	0.157536	0.15157	0.111414	0.125023	0.144077	0.0782673	aegA	-1.41065	-0.0965523	1.41395	Protein AegA
1	-0.294335	-0.280839	-0.0988385	-0.172847	-0.158371	-0.16817	ygiZ	1.41229	0.0673692	1.41389	Inner membrane protein YgiZ
1	0.0442625	0.157087	0.284718	0.158834	0.117354	0.0261057	mazE	-1.38082	0.302814	1.41363	Antitoxin MazE
1	0.134363	0.200097	0.13314	0.0916373	0.105407	0.140568	yagE	-1.41094	-0.086232	1.41358	Putative 2-dehydro-3-deoxy-D-gluconate aldolase YagE (KDG aldolase YagE) (EC 4.1.2.51) (Putative 2-dehydro-3-deoxy-D-pentonate aldolase YagE) (EC 4.1.2.28)
1	-0.278747	-0.139406	-0.320718	-0.245774	-0.0710394	-0.106533	selD	1.37028	-0.345518	1.41317	Selenide, water dikinase (EC 2.7.9.3) (Selenium donor protein) (Selenophosphate synthase)
1	0.21934	0.0689072	0.140074	0.114904	0.0310294	0.202206	narL	-1.3898	-0.252672	1.41258	Nitrate/nitrite response regulator protein NarL
1	-0.235796	-0.244251	-0.27587	-0.185828	-0.124759	-0.125068	argR	1.38301	-0.286456	1.41237	Arginine repressor
1	0.11011	0.122642	0.0768209	0.00698125	0.123959	0.287682	ytfT	-1.27352	-0.609628	1.41192	Galactofuranose transporter permease protein YtfT
1	-0.254649	-0.222611	-0.234576	-0.198474	-0.193709	-0.0545438	sfmD	1.38859	-0.254998	1.41181	Outer membrane usher protein SfmD
1	0.105759	0.113973	0.0273577	0.0828724	0.180166	0.180702	ddpX	-1.29954	-0.548324	1.41048	D-alanyl-D-alanine dipeptidase (D-Ala-D-Ala dipeptidase) (EC 3.4.13.22)
1	0.148136	0.0448021	0.0941838	0.173491	0.183457	0.0645413	yoaA	-1.38124	-0.285587	1.41046	Probable ATP-dependent DNA helicase YoaA (EC 3.6.4.12)
1	-0.246852	-0.161662	-0.165329	-0.221267	-0.252585	-0.0897132	cysQ	1.40695	0.0902983	1.40985	3'(2'),5'-bisphosphate nucleotidase CysQ (EC 3.1.3.7) (3'(2'),5-bisphosphonucleoside 3'(2')-phosphohydrolase) (3'-phosphoadenosine 5'-phosphate phosphatase) (PAP phosphatase) (DPNPase)
1	0.0702861	0.153131	0.0141647	0.142642	0.222545	0.0940033	yfhH	-1.34801	-0.402721	1.40688	Uncharacterized HTH-type transcriptional regulator YfhH
1	0.180554	-0.0253566	0.161601	0.356354	0.159509	-0.233099	yaeP	-1.34578	0.409592	1.40673	UPF0253 protein YaeP
1	-0.234233	-0.158883	-0.355781	-0.142845	-0.177396	0.260111	rcsB	0.889219	-1.08948	1.4063	Transcriptional regulatory protein RcsB (Capsular synthesis regulator component B)
1	0.0925033	-0.00641492	0.0956729	0.15217	0.118356	0.216256	mhpD	-1.27567	-0.590222	1.40559	2-keto-4-pentenoate hydratase (EC 4.2.1.80) (2-hydroxypentadienoic acid hydratase)
1	-0.273514	-0.23518	-0.197323	-0.158355	-0.172582	-0.15059	casA	1.40493	-0.0399765	1.4055	CRISPR system Cascade subunit CasA (CRISPR type I-E/Ecoli-associated protein CasA/Cse1) (CRISPR-associated protein CasA/Cse1)
1	0.0881517	-0.129604	0.0588274	-0.0719808	0.0936095	0.393377	diaA	-0.845332	-1.1208	1.40384	DnaA initiator-associating protein DiaA
1	-0.175584	-0.223215	-0.323406	-0.163086	-0.225986	-0.0748644	cpxR	1.37379	-0.287706	1.40359	Transcriptional regulatory protein CpxR
1	-0.00797409	0.00495443	0.230652	0.262532	0.241431	-0.0085484	thiM	-1.40055	-0.08711	1.40325	Hydroxyethylthiazole kinase (EC 2.7.1.50) (4-methyl-5-beta-hydroxyethylthiazole kinase) (TH kinase) (Thz kinase)
1	0.120463	0.22685	0.117417	0.0799085	0.170356	0.0702355	nirD	-1.40121	-0.0172732	1.40132	Nitrite reductase (NADH) small subunit (EC 1.7.1.15)
1	0.138106	0.0713159	0.21472	0.113459	0.113794	0.136373	cyuA	-1.39543	-0.126413	1.40114	Putative L-serine dehydratase alpha chain
1	0.134941	0.213334	0.0834651	0.154067	0.0646059	0.121974	osmF	-1.39927	-0.0490501	1.40013	Putative ABC transporter periplasmic binding protein
1	0.203237	0.0193048	0.276196	0.0708947	0.0785753	0.160959	pspD	-1.39654	-0.0872286	1.39926	Phage shock protein D
1	-0.104406	0.0792688	-0.135029	-0.124239	-0.108151	-0.46993	menA	0.911983	1.0609	1.39901	1,4-dihydroxy-2-naphthoate octaprenyltransferase (DHNA-octaprenyltransferase) (EC 2.5.1.74)
1	0.0409618	0.303269	0.40772	-0.119725	-0.127163	-0.0412754	rimP	-0.697025	1.21218	1.39829	Ribosome maturation factor RimP
1	0.169898	0.145536	0.154394	0.112779	0.185716	-0.0193939	paaJ	-1.39316	0.118444	1.39818	3-oxoadipyl-CoA/3-oxo-5,6-dehydrosuberyl-CoA thiolase (EC 2.3.1.174) (EC 2.3.1.223)
1	0.141933	0.17386	0.151241	0.0221369	0.185515	0.120525	araD	-1.38783	-0.1558	1.39655	L-ribulose-5-phosphate 4-epimerase AraD (EC 5.1.3.4) (Phosphoribulose isomerase)
1	-0.0398288	-0.447689	-0.168982	-0.178225	-0.128542	-0.283134	nuoH	1.3964	0.00813496	1.39642	NADH-quinone oxidoreductase subunit H (EC 7.1.1.-) (NADH dehydrogenase I subunit H) (NDH-1 subunit H) (NUO8)
1	0.0646395	0.0635789	0.059248	-0.00704363	0.199745	0.259148	panM	-1.17143	-0.759231	1.39595	PanD autocleavage accelerator, panothenate synthesis
1	0.0506361	0.151656	0.0529746	-0.00765338	0.317005	0.130868	nagK	-1.28072	-0.553233	1.39511	N-acetyl-D-glucosamine kinase (EC 2.7.1.59) (GlcNAc kinase)
1	0.160099	0.176551	0.20233	0.000799828	0.0859867	0.212316	nagD	-1.38897	-0.128861	1.39494	Ribonucleotide monophosphatase NagD (EC 3.1.3.5)
1	0.0310747	0.0820352	0.337934	0.105065	0.186478	0.0667992	hemX	-1.38961	0.102364	1.39338	Protein HemX (ORF X)
1	-0.212025	-0.288285	-0.196711	-0.132426	-0.182366	-0.191572	ydeS	1.39178	0.00740378	1.3918	Uncharacterized fimbrial-like protein YdeS
1	0.181655	0.0514538	0.0561155	0.13472	0.164623	0.098105	yjhU	-1.34098	-0.371073	1.39137	Uncharacterized transcriptional regulator YjhU
1	0.107762	0.103186	0.175648	0.150405	0.152879	0.0661819	mltF	-1.3881	-0.0557694	1.38922	Membrane-bound lytic murein transglycosylase F (EC 4.2.2.n1) (Murein lyase F)
1	0.122594	0.250834	0.240034	0.0702059	0.0444027	0.051105	sseA	-1.32148	0.424116	1.38787	3-mercaptopyruvate sulfurtransferase (MST) (EC 2.8.1.2) (Rhodanese-like protein)
1	0.0791432	0.103254	0.195006	0.168306	0.118457	0.102448	gfcE	-1.38611	-0.0626999	1.38753	Putative polysaccharide export protein GfcE (Group 4 capsule protein E homolog)
1	0.169826	0.0387743	0.202245	0.134687	0.0391205	0.188696	yghO	-1.3747	-0.188026	1.3875	Protein YghO
1	0.135614	0.15901	0.193443	0.109096	0.0203145	0.191386	ycjX	-1.38505	-0.0354679	1.38551	Uncharacterized protein YcjX
1	0.118523	0.0973739	0.0980726	0.20163	0.19013	-0.00291373	chpB	-1.38199	-0.0834718	1.38451	Endoribonuclease toxin ChpB (EC 3.1.-.-) (Toxin ChpB) (mRNA interferase ChpB)
1	0.0904699	0.181344	0.15317	0.0652194	0.131995	0.17002	macA	-1.37155	-0.186564	1.38418	Macrolide export protein MacA
1	-0.256832	-0.257901	-0.257109	-0.181983	-0.150886	0.0784613	yffB	1.19461	-0.694221	1.38168	Protein YffB
1	0.154104	0.0654972	0.167161	0.151767	0.166881	0.0261584	pncA	-1.3811	-0.0394802	1.38167	Nicotinamidase (EC 3.5.1.19) (Nicotinamide deamidase) (NAMase) (Pyrazinamidase) (PZAase) (EC 3.5.1.-)
1	0.0666589	0.0946134	0.0660958	0.0858197	0.095962	0.274875	dmsA	-1.24189	-0.604276	1.3811	Dimethyl sulfoxide reductase DmsA (DMSO reductase) (DMSOR) (Me2SO reductase) (EC 1.8.5.3)
1	0.185485	0.079307	0.145096	0.171827	0.0567078	0.104524	bioH	-1.37916	-0.0646563	1.38068	Pimeloyl-[acyl-carrier protein] methyl ester esterase (EC 3.1.1.85) (Biotin synthesis protein BioH) (Carboxylesterase BioH)
1	0.0761137	0.0880275	0.225119	0.124582	0.140012	0.123403	mddA	-1.37616	-0.110276	1.38058	L-amino acid N-acyltransferase
1	-0.247937	-0.188181	-0.254303	-0.194013	-0.173797	-0.0959415	ypdI	1.36801	-0.17977	1.37977	Uncharacterized lipoprotein YpdI
1	0.171966	0.0786861	0.179891	0.148181	0.0567703	0.12498	puuA	-1.37707	-0.0585786	1.37831	Gamma-glutamylputrescine synthetase PuuA (Gamma-Glu-Put synthetase) (EC 6.3.1.11) (Glutamate--putrescine ligase)
1	0.185424	0.157329	0.154939	0.137909	0.0860237	0.0169561	yghA	-1.3623	0.199694	1.37686	Uncharacterized oxidoreductase YghA (EC 1.-.-.-)
1	-0.0979177	0.0295677	-0.0616609	-0.46811	-0.217416	-0.123856	cheB	1.26125	0.546285	1.37448	Protein-glutamate methylesterase/protein-glutamine glutaminase (EC 3.1.1.61) (EC 3.5.1.44) (Chemotaxis response regulator protein-glutamate methylesterase/glutamine deamidase) (Methyl-accepting chemotaxis proteins-specific methylesterase/deamidase) (MCP-specific methylesterase/deamidase)
1	0.11975	-0.0158954	0.119441	0.0782057	0.0665054	0.294628	cho	-1.21048	-0.651048	1.37445	Excinuclease cho (EC 3.1.25.-) (Endonuclease cho) (UvrC homolog protein)
1	-0.240625	-0.21144	-0.222764	-0.18135	-0.159586	-0.150225	ompG	1.37201	-0.0621	1.37341	Outer membrane porin G (Outer membrane protein G)
1	0.13502	0.192271	0.166979	0.0827597	0.100812	0.106299	ycjO	-1.37276	0.0388123	1.37331	Inner membrane ABC transporter permease protein YcjO
1	-0.282071	-0.119966	0.0346637	-0.21319	-0.275169	-0.125651	ybgA	1.25992	0.542459	1.37173	Uncharacterized protein YbgA (ORF169) (TKP)
1	0.106555	0.205983	0.0707535	0.0284111	0.152337	0.18882	ydfG	-1.32643	-0.343526	1.37019	NADP-dependent 3-hydroxy acid dehydrogenase YdfG (L-allo-threonine dehydrogenase) (EC 1.1.1.381) (Malonic semialdehyde reductase) (EC 1.1.1.298)
1	0.116238	0.00143912	0.0589047	0.0740428	0.119842	0.247869	qmcA	-1.18112	-0.694225	1.37003	Protein QmcA
1	0.0760439	0.0937433	0.0502549	0.0513152	-0.00766265	0.394482	rmf	-1.15559	-0.735104	1.36959	Ribosome modulation factor (RMF) (Hibernation factor RMF) (Protein E)
1	0.144838	0.0966385	0.136433	0.0812695	0.145153	0.136504	acrB	-1.34398	-0.25299	1.36759	Multidrug efflux pump subunit AcrB (AcrAB-TolC multidrug efflux pump subunit AcrB) (Acridine resistance protein B)
1	-0.193592	-0.190168	-0.245459	-0.262469	-0.1246	-0.125772	ghoS	1.35778	-0.160326	1.36722	Endoribonuclease antitoxin GhoS (EC 3.1.-.-) (Antitoxin GhoS)
1	0.200826	0.0725762	0.0286661	0.0514138	0.0756982	0.240831	hisA	-1.24768	-0.558493	1.36697	1-(5-phosphoribosyl)-5-[(5-phosphoribosylamino)methylideneamino] imidazole-4-carboxamide isomerase (EC 5.3.1.16) (Phosphoribosylformimino-5-aminoimidazole carboxamide ribotide isomerase)
1	0.139878	0.115016	0.0420612	0.144105	0.127583	0.124364	yedQ	-1.32771	-0.325129	1.36693	Putative membrane-anchored diguanylate cyclase
1	0.150958	0.147553	0.166338	0.0801366	0.103161	0.125627	ygiW	-1.36519	-0.0601356	1.36652	Protein YgiW
1	0.158648	0.0233701	0.140642	0.199676	0.0425899	0.149889	ulaE	-1.34756	-0.225432	1.36629	L-ribulose-5-phosphate 3-epimerase UlaE (EC 5.1.3.22) (L-ascorbate utilization protein E) (L-xylulose-5-phosphate 3-epimerase)
1	-0.299039	-0.281493	-0.189523	-0.200952	-0.0131653	-0.170206	rne	1.33758	-0.275901	1.36573	Ribonuclease E (RNase E) (EC 3.1.26.12)
1	0.112178	0.163731	0.0465845	0.114832	0.1312	0.146732	psuT	-1.32886	-0.314914	1.36566	Putative pseudouridine transporter
1	-0.285965	-0.213163	-0.187864	-0.198647	-0.167869	-0.0681239	emrK	1.35082	-0.187167	1.36373	Probable multidrug resistance protein EmrK
1	-0.207869	-0.217367	-0.230251	-0.193327	-0.195059	-0.104107	ynaI	1.35786	-0.124678	1.36357	Low conductance mechanosensitive channel YnaI
1	0.2075	-0.0164682	-0.0318783	-0.138415	0.0839544	0.366258	sra	-0.903366	-1.02011	1.36261	Stationary-phase-induced ribosome-associated protein (Protein D) (SRA) (30S ribosomal protein S22)
1	0.109118	0.140943	0.143441	-0.0327543	0.200414	0.196058	torT	-1.30426	-0.394261	1.36255	Periplasmic protein TorT
1	0.104983	0.256639	0.0332997	0.0121192	0.0817542	0.268011	modA	-1.2996	-0.407236	1.36192	Molybdate-binding protein ModA (Molybdate/tungstate-binding protein ModA)
1	0.00780587	-0.0165767	-0.348575	-0.271612	-0.229589	-0.268409	tfaQ	1.30243	0.397412	1.36171	Prophage tail fiber assembly protein homolog TfaQ (Tail fiber assembly protein homolog from lambdoid prophage Qin)
1	0.14305	0.161375	0.194337	0.154058	0.135474	-0.160901	yggX	-1.23169	0.578729	1.36088	Probable Fe(2+)-trafficking protein
1	0.158226	0.0922627	0.287207	-0.0862145	0.207783	0.162562	aceE	-1.35066	-0.164663	1.36066	Pyruvate dehydrogenase E1 component (PDH E1 component) (EC 1.2.4.1)
1	-0.251445	-0.251215	-0.195377	-0.182189	-0.152342	-0.11173	mglA	1.35017	-0.167614	1.36053	Galactose/methyl galactoside import ATP-binding protein MglA (EC 7.5.2.11)
1	0.0634585	0.0989329	0.0838094	0.132498	0.131002	0.183799	torA	-1.29071	-0.428652	1.36002	Trimethylamine-N-oxide reductase 1 (TMAO reductase 1) (Trimethylamine oxidase 1) (EC 1.7.2.3)
1	0.106256	0.218814	-0.0161331	0.10143	0.148553	0.139469	deoC	-1.31361	-0.349592	1.35933	Deoxyribose-phosphate aldolase (DERA) (EC 4.1.2.4) (2-deoxy-D-ribose 5-phosphate aldolase) (Phosphodeoxyriboaldolase) (Deoxyriboaldolase)
1	0.131823	0.288361	0.112312	0.0727863	0.113562	0.0330251	ybeL	-1.33778	0.21936	1.35565	Uncharacterized protein YbeL
1	0.173654	0.254348	0.0665782	0.03007	0.0576077	0.196029	yjfC	-1.34579	-0.158367	1.35508	Putative acid--amine ligase YjfC (EC 6.3.1.-)
1	0.167483	0.10619	0.16849	0.111833	0.07654	0.12141	wcaK	-1.35238	-0.0595751	1.3537	Colanic acid biosynthesis protein WcaK (EC 2.-.-.-)
1	0.163087	0.283213	0.148873	0.0654315	0.0210267	0.0826654	elaA	-1.31869	0.299032	1.35217	Protein ElaA
1	0.207431	0.027218	0.13701	0.124489	0.233972	-0.0487271	ugpC	-1.35106	-0.0524553	1.35208	sn-glycerol-3-phosphate import ATP-binding protein UgpC (EC 7.6.2.10)
1	-0.264024	-0.177834	-0.169009	-0.17254	-0.214043	-0.124666	yiaM	1.34948	0.0773519	1.35169	2,3-diketo-L-gulonate TRAP transporter small permease protein YiaM
1	0.109008	0.0868375	0.131308	0.101127	0.077064	0.220977	creD	-1.30066	-0.366179	1.35122	Inner membrane protein CreD
1	-0.0153191	0.132052	0.00233093	0.111962	0.17241	0.214148	tam	-1.18547	-0.644932	1.34955	Trans-aconitate 2-methyltransferase (EC 2.1.1.144)
1	-0.228912	-0.253354	-0.180291	-0.206978	-0.150566	-0.110025	rclR	1.34123	-0.148462	1.34943	RCS-specific HTH-type transcriptional activator RclR (Reactive chlorine resistance protein R)
1	-0.205722	-0.227472	-0.206983	-0.119618	-0.335871	-0.0327411	yciG	1.3461	-0.0612545	1.34749	Uncharacterized protein YciG
1	-0.237091	-0.202156	-0.219783	-0.206286	-0.175697	-0.0772028	zinT	1.33276	-0.181947	1.34512	Metal-binding protein ZinT (Cadmium-induced protein ZinT)
1	0.110394	0.019452	0.229186	0.108723	-0.105834	0.404036	ydiH	-1.27114	-0.439721	1.34505	Uncharacterized protein YdiH
1	-0.102741	0.0600966	-0.102546	-0.0742851	-0.24183	-0.353546	rusA	0.878112	1.01884	1.34503	Crossover junction endodeoxyribonuclease RusA (EC 3.1.22.4) (Holliday junction nuclease RusA) (Holliday junction resolvase)
1	-0.00256685	0.0160709	-0.271319	-0.226222	0.028401	0.399799	flgG	-0.140385	-1.3374	1.34474	Flagellar basal-body rod protein FlgG (Distal rod protein)
1	0.0501857	0.170347	0.0829403	0.261587	0.0962227	0.0279993	ybiB	-1.34341	0.0368077	1.34392	Uncharacterized protein YbiB
1	0.145903	0.146034	0.106719	0.182047	0.0339132	0.108213	nikD	-1.34333	-0.0213157	1.3435	Nickel import ATP-binding protein NikD (EC 7.2.2.11)
1	0.103688	0.119557	0.118876	0.137525	0.133852	0.103157	hybA	-1.33145	-0.172389	1.34256	Hydrogenase-2 operon protein HybA
1	0.110579	0.139645	0.110233	0.0809507	0.125531	0.162577	paoB	-1.31427	-0.272906	1.3423	Aldehyde oxidoreductase FAD-binding subunit PaoB (EC 1.2.99.6)
1	-0.169686	-0.431707	-0.0621252	-0.185688	-0.273985	0.0622516	orn	1.28561	-0.38495	1.34201	Oligoribonuclease (EC 3.1.-.-)
1	0.120733	0.124443	0.117259	0.0542639	0.118967	0.193079	ydcS	-1.29754	-0.334337	1.33993	Bifunctional polyhydroxybutyrate synthase / ABC transporter periplasmic binding protein (Poly-3-hydroxybutyrate synthase) (PHB synthase) (EC 2.3.1.-) (cPHB synthase)
1	-0.144047	0.0108612	-0.181689	-0.244912	-0.270184	-0.18077	mlaA	1.23476	0.518197	1.33909	Intermembrane phospholipid transport system lipoprotein MlaA
1	0.153741	0.119084	0.0663871	0.20452	0.0753813	0.0672109	ybgO	-1.33614	-0.0852475	1.33886	Uncharacterized protein YbgO
1	0.104023	0.069009	0.112514	0.145531	0.145752	0.112492	frdB	-1.30837	-0.281958	1.3384	Fumarate reductase iron-sulfur subunit (EC 1.3.5.1)
1	0.0523134	0.0925001	0.0736574	0.111797	0.132126	0.203423	rhaA	-1.24232	-0.495318	1.33742	L-rhamnose isomerase (EC 5.3.1.14)
1	0.160015	0.157323	0.147627	0.0886424	0.0868927	0.106997	ppnP	-1.33717	-0.00997239	1.33721	Pyrimidine/purine nucleoside phosphorylase (EC 2.4.2.1) (EC 2.4.2.2) (Adenosine phosphorylase) (Cytidine phosphorylase) (Guanosine phosphorylase) (EC 2.4.2.15) (Inosine phosphorylase) (Thymidine phosphorylase) (EC 2.4.2.4) (Uridine phosphorylase) (EC 2.4.2.3) (Xanthosine phosphorylase)
1	-0.114002	-0.254671	-0.17838	-0.170479	-0.212467	-0.214583	uvrD	1.32271	0.187863	1.33599	DNA helicase II (EC 3.6.4.12)
1	-0.102358	-0.189644	-0.264042	-0.367557	0.0618868	-0.295437	tdcR	1.33434	-0.0615465	1.33576	Threonine dehydratase operon activator protein
1	0.035203	-0.0652335	0.156256	0.175142	0.168734	0.156703	ydiS	-1.22837	-0.523945	1.33545	Probable electron transfer flavoprotein-quinone oxidoreductase YdiS (EC 1.5.5.-)
1	-0.328644	-0.216771	-0.164499	-0.0719159	-0.177516	-0.189148	maa	1.33095	0.105501	1.33512	Maltose O-acetyltransferase (MAT) (EC 2.3.1.79) (Maltose transacetylase)
1	-0.0340243	-0.00638509	-0.21725	-0.293318	0.0242118	0.426906	fliF	-0.0255459	-1.33393	1.33418	Flagellar M-ring protein
1	0.0970304	0.0773107	0.0863463	0.104362	0.156833	0.1514	ttcA	-1.26987	-0.409215	1.33417	tRNA-cytidine(32) 2-sulfurtransferase (EC 2.8.1.-) (Two-thiocytidine biosynthesis protein A) (tRNA 2-thiocytidine biosynthesis protein TtcA)
1	0.183343	0.161526	0.124697	0.0870319	0.125	0.0419184	ada	-1.33219	0.0528898	1.33324	Bifunctional transcriptional activator/DNA repair enzyme Ada (Regulatory protein of adaptive response) [Includes: Methylphosphotriester-DNA--protein-cysteine S-methyltransferase (EC 2.1.1.n11) (Methylphosphotriester-DNA methyltransferase); Methylated-DNA--protein-cysteine methyltransferase (EC 2.1.1.63) (O6-methylguanine-DNA alkyltransferase)]
1	-0.235472	-0.269327	-0.202561	-0.183642	-0.123177	-0.112727	ydeI	1.31158	-0.239144	1.3332	Uncharacterized protein YdeI
1	0.0998005	0.0289423	0.0293677	0.0616858	0.0372183	0.326031	sapA	-1.09723	-0.756029	1.33247	Probable ABC transporter periplasmic-binding protein SapA
1	0.206479	0.0768687	0.10915	0.102839	0.0401883	0.177879	gpmB	-1.30799	-0.24772	1.33124	Probable phosphoglycerate mutase GpmB (EC 5.4.2.-) (PGAM) (Phosphoglyceromutase)
1	-0.0141809	0.0888437	0.100278	0.22328	0.107792	0.166158	yedI	-1.28043	-0.363977	1.33116	Inner membrane protein YedI
1	0.105632	0.0756242	0.0559826	0.177508	0.161997	0.0738196	ligB	-1.29444	-0.298973	1.32852	DNA ligase B (EC 6.5.1.2) (Polydeoxyribonucleotide synthase [NAD(+)] B)
1	0.0627954	0.164946	0.0798751	0.0531211	0.19075	0.151323	ybgP	-1.27762	-0.361487	1.32778	Uncharacterized fimbrial chaperone YbgP
1	0.134268	0.152359	0.0403197	0.0339259	0.102691	0.225127	flhA	-1.24565	-0.45671	1.32673	Flagellar biosynthesis protein FlhA
1	0.121431	0.198803	0.11024	0.0924987	0.09328	0.123413	fiu	-1.32444	-0.0665387	1.32611	Catecholate siderophore receptor Fiu (Ferric iron uptake protein) (TonB-dependent receptor Fiu)
1	0.0812676	0.181616	0.198666	0.120758	0.0501091	0.127575	lyxK	-1.323	0.0892805	1.32601	L-xylulose kinase; Catalyzes the phosphorylation of L-xylulose and 3-keto-L- gulonate
1	0.0917358	0.102068	0.0697602	0.130281	0.204697	0.0660276	tdcF	-1.29301	-0.288813	1.32487	Putative reactive intermediate deaminase TdcF (EC 3.5.4.-)
1	0.108558	0.140163	0.166941	0.140543	0.170146	-0.0335277	nth	-1.31124	0.174235	1.32277	Endonuclease III (EC 4.2.99.18) (DNA-(apurinic or apyrimidinic site) lyase)
1	-0.122753	0.0359358	0.000178011	0.0992948	0.100977	0.342712	ymiD	-0.915362	-0.95478	1.32268	Protein YmiD
1	-0.00138895	0.115484	0.156628	0.0938289	0.0399283	0.318371	entD	-1.23645	-0.469066	1.32243	Enterobactin synthase component D (4'-phosphopantetheinyl transferase EntD) (EC 2.7.8.-) (Enterochelin synthase D)
1	0.102016	0.121741	0.101641	0.101689	0.163036	0.106769	hcaD	-1.29881	-0.242131	1.32119	3-phenylpropionate/cinnamic acid dioxygenase ferredoxin--NAD(+) reductase component (EC 1.18.1.3)
1	0.214482	0.252584	0.090424	0.114426	-0.0126178	0.0409116	ldcA	-1.28187	0.319768	1.32115	Murein tetrapeptide carboxypeptidase (EC 3.4.17.13) (LD-carboxypeptidase A) (Muramoyltetrapeptide carboxypeptidase)
1	0.137174	0.132705	0.13456	0.164681	0.0660805	0.0729798	yecR	-1.31992	0.0355274	1.32039	Uncharacterized protein YecR
1	-0.231577	-0.213204	-0.193475	-0.198373	-0.157602	-0.119034	ydeP	1.31715	-0.0905528	1.32026	Protein YdeP
1	-0.232917	-0.229496	-0.188367	-0.213127	-0.178539	-0.0394855	dgcZ	1.29585	-0.247234	1.31922	Diguanylate cyclase DgcZ (DGC) (EC 2.7.7.65) (Zinc-sensory diguanylate cyclase)
1	-0.236309	-0.220872	-0.191501	-0.166555	-0.18526	-0.118316	chbC	1.31754	-0.0619448	1.319	PTS system N,N'-diacetylchitobiose-specific EIIC component (EIIC-Chb) (IIcel) (N,N'-diacetylchitobiose-specific phosphotransferase enzyme IIC component)
1	-0.233063	-0.177966	-0.250388	-0.274431	-0.0748168	-0.0488943	rnr	1.2559	-0.402378	1.31878	Ribonuclease R (RNase R) (EC 3.1.13.1) (Protein VacB)
1	-0.25596	-0.19018	-0.184492	-0.165973	-0.17742	-0.139243	yjhI	1.3154	0.0177186	1.31552	Uncharacterized HTH-type transcriptional regulator YjhI
1	0.170492	-0.199263	-0.0660504	-0.193564	-0.159285	-0.457621	ybdJ	0.940478	0.919776	1.31548	Uncharacterized protein YbdJ
1	0.0892992	0.142971	0.153457	0.11486	0.123973	0.09963	hyfR	-1.31317	-0.0695947	1.31501	DNA-binding transcriptional activator HyfR (Hydrogenase-4 transcriptional activator)
1	0.134625	0.225557	0.1563	-0.0527398	0.278879	-0.465238	hemD	-0.730217	1.09264	1.31419	Uroporphyrinogen-III synthase (UROS) (EC 4.2.1.75) (Hydroxymethylbilane hydrolyase [cyclizing]) (Uroporphyrinogen-III cosynthase)
1	0.130535	0.0557782	0.194291	0.175124	0.190876	-0.0915321	hisC	-1.29671	0.209914	1.31359	Histidinol-phosphate aminotransferase (EC 2.6.1.9) (Imidazole acetol-phosphate transaminase) (HPAT) (HspAT)
1	0.0406926	0.0948342	0.0649056	0.0675454	0.0962614	0.2739	manY	-1.16548	-0.604636	1.31298	PTS system mannose-specific EIIC component (EII-P-Man) (EIIC-Man) (Mannose permease IIC component)
1	0.112273	0.22578	0.16409	0.178082	-0.0379376	0.0468428	mdtM	-1.25054	0.399558	1.31282	Multidrug resistance protein MdtM
1	-0.329722	0.0485517	-0.283221	-0.238698	-0.301562	0.0828256	ybjN	1.30401	-0.150938	1.31272	Uncharacterized protein YbjN
1	-0.00483394	0.112985	0.203726	0.140372	0.22682	0.031951	rsmI	-1.31172	-0.048998	1.31263	Ribosomal RNA small subunit methyltransferase I (EC 2.1.1.198) (16S rRNA 2'-O-ribose C1402 methyltransferase) (rRNA (cytidine-2'-O-)-methyltransferase RsmI)
1	0.189995	0.194787	0.0561874	-0.0604108	0.122981	0.219147	yeeY	-1.25568	-0.380181	1.31197	Uncharacterized HTH-type transcriptional regulator YeeY
1	0.0332703	0.132502	0.0293642	0.0786718	0.126495	0.233135	cpdA	-1.18026	-0.568179	1.3099	3',5'-cyclic adenosine monophosphate phosphodiesterase CpdA (3',5'-cyclic AMP phosphodiesterase) (cAMP phosphodiesterase) (EC 3.1.4.53)
1	0.07824	0.0416091	0.0426846	0.0155339	0.178643	0.222139	hofM	-1.10889	-0.696968	1.30973	DNA utilization protein HofM
1	0.0660647	0.0262439	0.157355	0.103476	0.0635196	0.261229	pabA	-1.2188	-0.475665	1.30833	Aminodeoxychorismate synthase component 2 (ADC synthase) (ADCS) (EC 2.6.1.85) (4-amino-4-deoxychorismate synthase component 2) (Aminodeoxychorismate synthase, glutamine amidotransferase component)
1	0.173088	0.17806	0.0958429	0.100978	0.0962423	0.0599527	ybdK	-1.30626	0.0299478	1.3066	Putative glutamate--cysteine ligase 2 (EC 6.3.2.2) (Gamma-glutamylcysteine synthetase 2) (GCS 2) (Gamma-GCS 2)
1	-0.249388	-0.201549	-0.174364	-0.198107	-0.154057	-0.120086	yadL	1.30519	-0.0536738	1.30629	Uncharacterized fimbrial-like protein YadL
1	-0.24867	-0.232902	-0.18284	-0.176623	-0.162435	-0.0963711	htrE	1.29658	-0.146957	1.30488	Outer membrane usher protein HtrE (Heat shock protein E)
1	0.0873406	0.10471	0.116979	0.0122727	0.161189	0.204635	plsY	-1.22593	-0.445655	1.30442	Probable glycerol-3-phosphate acyltransferase (G3P acyltransferase) (GPAT) (EC 2.3.1.15) (EC 2.3.1.n5) (Lysophosphatidic acid synthase) (LPA synthase)
1	-0.265353	-0.171923	-0.259237	-0.203417	-0.161892	0.0468811	gatA	1.20095	-0.505444	1.30298	PTS system galactitol-specific EIIA component (EIIB-Gat) (Galactitol-specific phosphotransferase enzyme IIA component)
1	0.177917	0.203527	0.181777	0.096858	0.0156313	-0.00122352	dusB	-1.22422	0.445016	1.30259	tRNA-dihydrouridine synthase B (EC 1.3.1.-)
1	-0.121664	-0.18224	-0.0237974	-0.229769	-0.180667	-0.252702	yjfN	1.18175	0.546137	1.30184	Uncharacterized protein YjfN
1	0.0250792	0.122329	-0.176755	-0.227221	0.0377839	0.45319	fliP	-0.498142	-1.20142	1.3006	Flagellar biosynthetic protein FliP
1	0.092679	0.216286	0.110367	0.0868718	0.077319	0.149519	yiaJ	-1.29689	-0.0825631	1.29952	DNA-binding transcriptional repressor YiaJ (YiaKLMNOPQRS operon repressor) (YiaK-S operon repressor)
1	0.116332	0.0254612	0.0348147	0.0822364	0.18568	0.140136	rutG	-1.1725	-0.559568	1.29918	Putative pyrimidine permease RutG
1	-0.279046	-0.166155	-0.170139	-0.208662	-0.185884	-0.055881	yjjQ	1.295	-0.103117	1.2991	Putative transcription factor YjjQ
1	0.162315	0.109832	0.124712	0.254619	-0.00116676	-0.013772	pxpB	-1.26865	0.279038	1.29897	5-oxoprolinase subunit B (5-OPase subunit B) (EC 3.5.2.9) (5-oxoprolinase (ATP-hydrolyzing) subunit B)
1	-0.228122	-0.176377	-0.204752	-0.218966	-0.162979	-0.0929027	yjgN	1.29257	-0.110174	1.29726	Inner membrane protein YjgN
1	0.149903	0.169935	0.117032	0.0798006	0.0783347	0.124388	kefG	-1.29489	-0.0658383	1.29657	Glutathione-regulated potassium-efflux system ancillary protein KefG (Putative quinone oxidoreductase KefG) (EC 1.6.5.2)
1	-0.451365	0.262945	0.093102	0.056938	-0.220618	-0.229307	yoaJ	0.536097	1.1799	1.29598	Uncharacterized protein YoaJ
1	-0.164203	-0.116002	-0.282638	-0.102768	-0.360066	-0.0793406	mliC	1.29177	0.104243	1.29597	Membrane-bound lysozyme inhibitor of C-type lysozyme
1	0.0332538	0.166064	0.0534947	0.114524	0.186268	0.108965	ytjB	-1.25626	-0.309302	1.29378	Probable inner membrane protein Smp
1	-0.0427297	0.182445	0.220899	0.0313295	-0.0823368	-0.298363	arnC	-0.24212	1.27065	1.29351	Undecaprenyl-phosphate 4-deoxy-4-formamido-L-arabinose transferase (EC 2.4.2.53) (Polymyxin resistance protein PmrF) (Undecaprenyl-phosphate Ara4FN transferase) (Ara4FN transferase)
1	-0.228584	-0.204519	-0.164608	-0.186182	-0.171548	-0.137177	yadC	1.2931	0.0223218	1.2933	Uncharacterized fimbrial-like protein YadC
1	0.10697	0.11801	0.0518906	0.1029	0.115387	0.160285	sad	-1.23927	-0.367509	1.29262	Succinate semialdehyde dehydrogenase [NAD(P)+] Sad (SSADH) (SSDH) (EC 1.2.1.16)
1	0.188692	0.0146132	-0.171394	0.322496	0.326532	-0.228477	gutM	-1.26002	-0.285744	1.29202	Glucitol operon activator protein
1	0.164262	0.0250453	0.0916839	0.121865	0.12229	0.115084	ybhF	-1.24839	-0.325456	1.29012	Probable multidrug ABC transporter ATP-binding protein YbhF
1	-0.256234	-0.15447	-0.186203	-0.164184	-0.160498	-0.173298	ldtA	1.28528	0.108499	1.28985	L,D-transpeptidase linking Lpp to murein
1	0.0875707	0.0887063	0.108998	0.0668347	0.0813286	0.238563	yfgO	-1.21057	-0.440266	1.28814	Putative UPF0118 family inner membrane permease
1	0.0605331	0.321543	0.221492	-0.0679906	-0.0239301	-0.184491	ygbE	-0.631996	1.12187	1.28764	Inner membrane protein YgbE
1	0.13374	0.0897165	0.0811304	0.125122	0.0676594	0.167201	yhdH	-1.25048	-0.302365	1.28651	Putative acryloyl-CoA reductase
1	0.150459	0.16564	0.068082	0.125779	0.0912715	0.0775879	fecA	-1.28432	-0.0636987	1.2859	Fe(3+) dicitrate transport protein FecA (Iron(III) dicitrate transport protein FecA)
1	0.0383364	0.382848	-0.109639	-0.0666025	0.316784	0.0933428	ytfP	-1.21382	-0.424252	1.28582	Gamma-glutamylcyclotransferase family protein YtfP
1	0.136704	0.0591018	0.109654	0.142944	0.117512	0.0923352	fryC	-1.269	-0.206456	1.28568	Fructose-like permease IIC component 1 (PTS system fructose-like EIIC component 1)
1	-0.329368	-0.150956	-0.267217	-0.182386	-0.0394984	-0.106576	rzoD	1.23868	-0.342586	1.28518	Prophage outer membrane lipoprotein RzoD (o-spanin) (Outer membrane lipoprotein Rz1 from lambdoid prophage DLP12) (Spanin from lambdoid prophage DLP12, outer membrane subunit)
1	0.156294	0.300138	0.192555	-0.0138477	-0.0227867	-0.11607	rnhB	-0.912101	0.903175	1.28361	Ribonuclease HII (RNase HII) (EC 3.1.26.4)
1	0.185928	0.0542333	0.183474	0.151105	0.09117	-0.00393654	uspF	-1.27362	0.155405	1.28307	Universal stress protein F
1	0.151485	0.137669	0.121269	0.0519131	0.150387	0.0836137	deoA	-1.27729	-0.110928	1.2821	Thymidine phosphorylase (EC 2.4.2.4) (TdRPase)
1	0.0969683	0.118619	0.134219	0.160398	0.0704884	0.106806	argB	-1.27998	-0.0682613	1.2818	Acetylglutamate kinase (EC 2.7.2.8) (N-acetyl-L-glutamate 5-phosphotransferase) (NAG kinase) (NAGK)
1	-0.276489	-0.216231	-0.147855	-0.178485	-0.151586	-0.105932	oxc	1.2796	-0.0735899	1.28172	Oxalyl-CoA decarboxylase (EC 4.1.1.8)
1	0.187195	-0.083316	0.195743	0.038966	0.0240216	0.287842	yijF	-1.16763	-0.527729	1.28135	Uncharacterized protein YijF
1	0.0653653	-0.0125996	0.0456112	0.172455	0.193616	0.0902457	rhtC	-1.17317	-0.507952	1.27841	Threonine efflux protein
1	0.0794044	0.0706849	0.0684755	0.0731905	0.119112	0.210166	ygiD	-1.16896	-0.516173	1.27785	4,5-DOPA dioxygenase extradiol (EC 1.13.11.29)
1	0.133792	0.164221	0.0359672	0.118064	0.108889	0.0996362	dusC	-1.26312	-0.189101	1.27719	tRNA-dihydrouridine(16) synthase (EC 1.3.1.-) (U16-specific dihydrouridine synthase) (U16-specific Dus) (tRNA-dihydrouridine synthase C)
1	0.110142	0.0757242	0.0549868	0.169403	0.132705	0.0813678	yheT	-1.24753	-0.271726	1.27678	Putative esterase YheT (EC 3.1.1.-)
1	-0.00805425	0.0896141	0.0350883	0.161723	0.103522	0.21019	fdoI	-1.15486	-0.541653	1.27557	Formate dehydrogenase, cytochrome b556(fdo) subunit (Aerobic formate dehydrogenase cytochrome b556 subunit) (FDH-Z subunit gamma) (Formate dehydrogenase-O subunit gamma)
1	0.0494647	0.0309313	-0.0241127	0.104524	0.0289601	0.306333	raiA	-1.00249	-0.787524	1.27482	Ribosome-associated inhibitor A (Protein Y) (pY) (Ribosome associated factor Y) (Spot Y)
1	0.137061	0.195553	0.0980985	0.0720097	0.0956663	0.102701	ybaQ	-1.27238	-0.0408653	1.27304	Uncharacterized HTH-type transcriptional regulator YbaQ
1	0.19313	0.164105	-0.00238932	0.0764585	0.129259	0.0838706	hyfD	-1.25211	-0.228027	1.2727	Hydrogenase-4 component D (EC 1.-.-.-)
1	-0.128337	-0.0833349	-0.158295	0.12657	-0.508588	-0.189082	yqiM	1.01597	0.766466	1.27266	Protein YqiM
1	0.135166	0.0958742	-0.0185871	0.106011	0.0668406	0.204283	phnF	-1.1614	-0.520196	1.27258	Probable transcriptional regulator PhnF
1	0.17624	0.0634553	0.217614	0.0916247	0.0103957	0.161223	folX	-1.27205	-0.0249232	1.27229	Dihydroneopterin triphosphate 2'-epimerase (EC 5.1.99.7) (D-erythro-7,8-dihydroneopterin triphosphate epimerase)
1	0.124763	0.224585	0.210464	0.101438	-0.0270023	-0.0541155	rsmG	-1.07062	0.687394	1.27229	Ribosomal RNA small subunit methyltransferase G (EC 2.1.1.170) (16S rRNA 7-methylguanosine methyltransferase) (16S rRNA m7G methyltransferase) (Glucose-inhibited division protein B)
1	0.152097	0.223763	0.101526	0.150686	0.0498211	-0.0637154	ypdC	-1.19747	0.429679	1.27222	Uncharacterized HTH-type transcriptional regulator YpdC
1	-0.202635	-0.162802	-0.184028	-0.211167	-0.214121	-0.0848734	cysZ	1.27169	-0.00297343	1.27169	Sulfate transporter CysZ
1	0.164396	0.0781642	0.157741	0.153552	0.0992361	0.0012359	fumC	-1.26507	0.119774	1.27072	Fumarate hydratase class II (Fumarase C) (EC 4.2.1.2) (Aerobic fumarase) (Iron-independent fumarase)
1	-0.117265	0.0457515	-0.0838254	-0.0211539	-0.40864	-0.19666	bamE	0.876462	0.919036	1.26997	Outer membrane protein assembly factor BamE
1	-0.270341	-0.248146	-0.253179	-0.150608	-0.0422887	-0.0991296	cycA	1.18674	-0.448106	1.26853	D-serine/D-alanine/glycine transporter
1	0.0982156	0.0971728	0.121899	0.126445	0.165591	0.0480866	mdlB	-1.26111	-0.118272	1.26665	Multidrug resistance-like ATP-binding protein MdlB (EC 7.6.2.2)
1	0.141578	0.114867	0.0930828	0.162432	0.0245807	0.130195	ynjH	-1.25937	-0.111667	1.26431	Uncharacterized protein YnjH
1	0.280471	0.218727	0.0388798	0.129916	-0.0174844	-0.0585887	tsaA	-1.18498	0.439096	1.26371	tRNA-Thr(GGU) m(6)t(6)A37 methyltransferase, SAM-dependent
1	0.170035	0.121759	0.10491	0.00588204	0.132079	0.148405	modF	-1.23558	-0.26297	1.26326	ABC transporter ATP-binding protein ModF (Photorepair protein PhrA)
1	-0.252771	-0.204736	-0.206342	-0.176658	-0.168224	-0.0422043	ybbW	1.23595	-0.26063	1.26313	Putative allantoin permease (Allantoin transport protein)
1	0.0962393	0.0665326	0.0540607	0.0956577	0.158039	0.135018	yqhG	-1.1857	-0.433577	1.26249	Uncharacterized protein YqhG
1	0.0611988	0.0692582	0.148356	0.148479	0.14668	0.0834769	alkA	-1.25076	-0.171102	1.26241	DNA-3-methyladenine glycosylase 2 (EC 3.2.2.21) (3-methyladenine-DNA glycosylase II, inducible) (TAG II) (DNA-3-methyladenine glycosidase II) (DNA-3-methyladenine glycosylase II)
1	-0.213544	-0.258867	-0.230725	-0.154565	-0.0888129	-0.158629	btuB	1.24259	-0.218071	1.26158	Vitamin B12 transporter BtuB (Cobalamin receptor) (Outer membrane cobalamin translocator)
1	0.101507	0.12103	0.172215	0.105738	0.153938	0.0201182	yqhC	-1.25878	0.0672718	1.26057	Uncharacterized HTH-type transcriptional regulator YqhC
1	0.0887158	0.212554	0.106798	0.202892	-0.0134674	-0.256437	yqgB	-0.842147	0.934897	1.25827	Uncharacterized protein YqgB
1	0.100662	0.141702	0.0567947	0.0357496	0.114613	0.200194	yagH	-1.18896	-0.411648	1.2582	Putative beta-xylosidase (EC 3.2.1.37) (1,4-beta-D-xylan xylohydrolase) (Xylan 1,4-beta-xylosidase)
1	0.237205	0.119948	0.0642831	0.0653689	0.108915	0.0577917	tesA	-1.25414	-0.0875847	1.25719	Thioesterase 1/protease 1/lysophospholipase L1 (TAP) (Acyl-CoA thioesterase 1) (TESA) (EC 3.1.2.2) (Acyl-CoA thioesterase I) (Arylesterase) (EC 3.1.1.2) (Lysophospholipase L1) (EC 3.1.1.5) (Oleoyl-[acyl-carrier-protein] hydrolase) (EC 3.1.2.14) (Phospholipid degradation C) (Pldc) (Protease 1) (EC 3.4.21.-) (Protease I) (Thioesterase I/protease I) (TEP-I)
1	0.120208	0.0598322	0.0401497	0.112743	0.101943	0.163776	dsbD	-1.17625	-0.441833	1.2565	Thiol:disulfide interchange protein DsbD (EC 1.8.1.8) (C-type cytochrome biogenesis protein CycZ) (Inner membrane copper tolerance protein) (Protein-disulfide reductase) (Disulfide reductase)
1	0.116725	0.0995149	0.0815177	0.0224137	0.093837	0.230948	trkH	-1.16933	-0.459829	1.25649	Trk system potassium uptake protein TrkH
1	-0.222424	-0.216228	-0.162102	-0.166337	-0.199663	-0.0974217	ycaM	1.25479	-0.0367915	1.25533	Inner membrane transporter YcaM
1	-0.230126	-0.263052	-0.184729	-0.163291	-0.131023	-0.0995127	yadK	1.23486	-0.225401	1.25526	Uncharacterized fimbrial-like protein YadK
1	0.179011	0.116655	0.173745	0.0975249	-0.0101057	-0.305219	glnE	-0.690865	1.04738	1.25471	Bifunctional glutamine synthetase adenylyltransferase/adenylyl-removing enzyme (ATP:glutamine synthetase adenylyltransferase) (ATase) [Includes: Glutamine synthetase adenylyl-L-tyrosine phosphorylase (EC 2.7.7.89) (Adenylyl removase) (AR) (AT-N) (AT-N440) (P-I); Glutamine synthetase adenylyl transferase (EC 2.7.7.42) (Adenylyl transferase) (AT) (AT-C)]
1	0.155398	0.113786	0.194686	0.162927	0.0394955	-0.0713017	hcaT	-1.16484	0.465825	1.25453	Probable 3-phenylpropionic acid transporter
1	0.212189	0.132068	0.114307	0.164675	0.0582557	-0.10837	yjjW	-1.17718	0.431119	1.25364	Putative glycyl-radical enzyme activating enzyme YjjW (GRE activating enzyme YjjW) (EC 1.97.1.-)
1	0.173186	0.0453933	0.0692501	0.122127	0.0834891	0.127694	fecI	-1.2163	-0.303116	1.2535	Probable RNA polymerase sigma factor FecI
1	-0.325599	-0.260035	-0.270843	-0.107749	0.121713	-0.034852	trxB	0.882819	-0.889728	1.25339	Thioredoxin reductase (TRXR) (EC 1.8.1.9)
1	-0.225642	-0.213099	-0.145866	-0.214738	-0.158213	-0.0894329	deaD	1.24993	-0.0829148	1.25268	ATP-dependent RNA helicase DeaD (EC 3.6.4.13) (Cold-shock DEAD box protein A) (Translation factor W2)
1	0.093512	0.173749	0.0648774	-0.023344	0.109722	0.246974	hycG	-1.16774	-0.451516	1.25199	Formate hydrogenlyase subunit 7 (FHL subunit 7) (Hydrogenase-3 component G)
1	-0.157494	-0.3012	-0.192306	-0.187526	-0.132116	-0.100032	dhaK	1.22218	-0.267449	1.2511	PEP-dependent dihydroxyacetone kinase, dihydroxyacetone-binding subunit DhaK (EC 2.7.1.121)
1	0.109863	0.204472	0.0952196	0.0523332	0.107603	0.123996	yfaP	-1.24698	-0.100446	1.25102	Uncharacterized protein YfaP
1	0.146716	0.228645	0.00606532	0.14891	0.0936369	0.00764922	cybC	-1.24776	0.069979	1.24972	Pseudogene
1	0.106405	0.180101	0.276033	-0.0866106	0.223288	0.0398183	citX	-1.23643	0.169192	1.24795	Apo-citrate lyase phosphoribosyl-dephospho-CoA transferase (EC 2.7.7.61) (Apo-ACP nucleodityltransferase) (Holo-ACP synthase) (Holo-citrate lyase synthase)
1	0.148003	0.192254	0.0217414	0.144026	0.011736	0.137955	ecpE	-1.24222	-0.118546	1.24786	Probable fimbrial chaperone EcpE
1	0.0831024	0.216114	0.0717736	0.179242	0.0946446	-0.0151739	livM	-1.23218	0.189196	1.24662	High-affinity branched-chain amino acid transport system permease protein LivM (LIV-I protein M)
1	0.0575329	-0.43161	-0.187939	0.080732	-0.0794073	0.230464	nuoM	0.0480388	-1.24569	1.24662	NADH-quinone oxidoreductase subunit M (EC 7.1.1.-) (NADH dehydrogenase I subunit M) (NDH-1 subunit M) (NUO13)
1	0.114962	0.107748	0.168095	0.0556963	0.114209	0.129051	puuE	-1.23838	-0.130365	1.24523	4-aminobutyrate aminotransferase PuuE (EC 2.6.1.19) (GABA aminotransferase) (GABA-AT) (Gamma-amino-N-butyrate transaminase) (GABA transaminase) (Glutamate:succinic semialdehyde transaminase)
1	-0.269256	-0.198296	-0.248769	-0.158446	-0.100119	-0.0717196	potD	1.19297	-0.355514	1.24481	Spermidine/putrescine-binding periplasmic protein (SPBP)
1	0.212659	0.158646	-0.024883	0.121406	0.133914	0.00112577	soxS	-1.23883	-0.0933178	1.24234	Regulatory protein SoxS
1	-0.0325053	-0.0384855	0.00985986	-0.0972716	0.194389	0.293048	metQ	-0.705792	-1.02097	1.24118	D-methionine-binding lipoprotein MetQ
1	0.0736536	0.122721	0.131071	-0.000731077	0.23883	0.0965726	nudK	-1.20954	-0.277865	1.24105	GDP-mannose pyrophosphatase (EC 3.6.1.-) (GDP-mannose hydrolase) (GDPMK)
1	-0.0301686	0.0361368	0.0786231	0.0860482	0.176108	0.202683	pcm	-1.07095	-0.625991	1.24048	Protein-L-isoaspartate O-methyltransferase (EC 2.1.1.77) (L-isoaspartyl protein carboxyl methyltransferase) (Protein L-isoaspartyl methyltransferase) (Protein-beta-aspartate methyltransferase) (PIMT)
1	0.0982167	0.24354	0.192416	0.0202226	0.105361	0.026752	speA	-1.19893	0.312644	1.23902	Biosynthetic arginine decarboxylase (ADC) (EC 4.1.1.19)
1	0.141265	0.0346168	0.132227	0.0995718	0.114036	0.115707	trpE	-1.21441	-0.243274	1.23853	Anthranilate synthase component 1 (AS) (ASI) (EC 4.1.3.27)
1	0.0696512	0.166242	0.164213	0.0890608	0.081199	0.125581	folM	-1.23793	-0.0188106	1.23807	Dihydromonapterin reductase (H(2)-MPt reductase) (EC 1.5.1.50) (Dihydrofolate reductase) (DHFR) (EC 1.5.1.3)
1	0.181736	0.0565848	0.109792	0.0615492	0.0647076	0.170636	yciV	-1.1995	-0.288897	1.2338	5'-3' exoribonuclease (EC 3.1.13.-) (3',5'-nucleotide bisphosphate phosphatase) (EC 3.1.3.97) (RNase AM)
1	-0.222244	-0.218614	-0.207138	-0.160808	-0.159185	-0.0858464	ydiB	1.21618	-0.192887	1.23138	Quinate/shikimate dehydrogenase (EC 1.1.1.282) (NAD-dependent shikimate 5-dehydrogenase)
1	0.137915	0.133496	0.0941196	0.139803	0.0669635	0.0694615	livG	-1.22935	-0.0128439	1.22941	High-affinity branched-chain amino acid transport ATP-binding protein LivG (LIV-I protein G)
1	0.204943	0.189033	-0.00778014	0.103634	0.0208109	0.125565	yaeQ	-1.22129	-0.139326	1.22921	Uncharacterized protein YaeQ
1	0.0485024	0.168927	0.101257	0.146679	0.0636509	0.131481	citT	-1.22384	-0.105234	1.22835	Citrate/succinate antiporter (Citrate carrier) (Citrate transporter)
1	0.131791	0.161343	0.204322	0.0640455	0.0660651	0.0435212	uvrA	-1.20118	0.251058	1.22714	UvrABC system protein A (UvrA protein) (Excinuclease ABC subunit A)
1	-0.191652	-0.250532	-0.161336	-0.151855	-0.138	-0.1824	yiaL	1.2266	0.02268	1.22681	Protein YiaL
1	-0.15452	-0.238406	-0.232165	-0.235947	-0.117948	-0.000985736	cysA	1.12604	-0.486444	1.22662	Sulfate/thiosulfate import ATP-binding protein CysA (EC 7.3.2.3) (Sulfate-transporting ATPase)
1	0.120166	0.109285	0.048963	0.0891558	0.0624146	0.188772	glpX	-1.17035	-0.36324	1.22543	Fructose-1,6-bisphosphatase 1 class 2 (FBPase 1 class 2) (EC 3.1.3.11) (D-fructose-1,6-bisphosphate 1-phosphohydrolase 1 class 2)
1	-0.191453	0.0109913	-0.158223	-0.237312	0.0457549	-0.423612	ykgO	1.05913	0.616291	1.22539	50S ribosomal protein L36 2 (Large ribosomal subunit protein bL36-B)
1	-0.356863	-0.309079	0.0628256	-0.254092	-0.192244	0.18657	dsbA	1.13236	-0.468062	1.22528	Thiol:disulfide interchange protein DsbA
1	-0.0298953	0.265763	0.00506174	0.0786363	0.244402	0.0636984	acpH	-1.1987	-0.249428	1.22437	Acyl carrier protein phosphodiesterase (ACP phosphodiesterase) (EC 3.1.4.14)
1	0.155655	0.164308	0.0835914	0.0843165	0.0368924	0.138958	dacD	-1.21971	-0.0921288	1.22319	D-alanyl-D-alanine carboxypeptidase DacD (DD-carboxypeptidase) (DD-peptidase) (EC 3.4.16.4) (Penicillin-binding protein 6b) (PBP-6b)
1	0.0594942	0.148636	0.0292867	0.098456	0.0728196	0.204109	hycF	-1.15454	-0.403339	1.22296	Formate hydrogenlyase subunit 6 (FHL subunit 6) (Hydrogenase-3 component F)
1	0.15454	0.11145	0.0325713	0.132929	0.114711	0.0569882	ydhJ	-1.21081	-0.170174	1.22271	Uncharacterized protein YdhJ
1	0.107913	0.0624341	0.0495731	0.10882	0.0722812	0.186537	malZ	-1.14322	-0.43233	1.22224	Maltodextrin glucosidase (EC 3.2.1.20) (Alpha-glucosidase)
1	0.0539968	0.0647969	0.102239	0.087597	0.0582926	0.245153	adeP	-1.1295	-0.465889	1.22181	Adenine permease AdeP
1	-0.0478638	0.322138	0.0522994	-0.414436	-0.34478	-0.0189522	fliD	0.67474	1.01846	1.22169	Flagellar hook-associated protein 2 (HAP2) (Filament cap protein) (Flagellar cap protein)
1	0.0828852	0.0731504	0.0455265	0.19548	0.0262132	0.169169	yggC	-1.17512	-0.332428	1.22123	Uncharacterized protein YggC
1	-0.241355	-0.219632	-0.174275	-0.142692	-0.215883	-0.0351665	yjiT	1.2076	-0.179098	1.22081	Protein YjiT
1	0.0627568	0.188121	0.259986	0.0999192	-0.0173373	-0.0774459	phnC	-0.96536	0.746907	1.22057	Phosphonates import ATP-binding protein PhnC (EC 7.3.2.2)
1	-0.237232	-0.27121	-0.126155	-0.0660479	-0.0847131	-0.307539	ygfS	1.19753	0.232492	1.21989	Putative electron transport protein YgfS
1	0.0617235	0.0482962	-0.0414833	0.00528048	0.0945641	0.276292	yhaK	-0.911264	-0.808283	1.21808	Pirin-like protein YhaK
1	0.120786	0.126999	-0.184739	0.0256989	0.133347	0.187439	yidG	-0.935534	-0.779348	1.21762	Inner membrane protein YidG
1	0.0873214	0.10341	0.0781594	-0.0679538	0.113256	0.285761	hisQ	-1.05777	-0.602921	1.21754	Histidine transport system permease protein HisQ
1	0.18288	0.0856167	0.0564431	0.0404819	0.137591	0.107526	yccS	-1.18011	-0.29737	1.217	Inner membrane protein YccS
1	0.210407	-0.1263	0.174241	-0.027151	0.0326911	0.299282	yhbQ	-1.0348	-0.637541	1.21543	UPF0213 protein YhbQ
1	0.0616968	-0.0470332	-0.0563275	0.0378935	0.151343	0.205955	ppx	-0.84204	-0.876329	1.21531	Exopolyphosphatase (ExopolyPase) (EC 3.6.1.11) (Metaphosphatase)
1	0.101146	0.0837998	0.0707963	-0.112171	0.266375	0.164379	rsgA	-1.06386	-0.587288	1.2152	Small ribosomal subunit biogenesis GTPase RsgA (EC 3.6.1.-)
1	-0.225715	-0.201284	-0.234702	-0.16093	-0.134093	-0.0842361	queE	1.18778	-0.254117	1.21466	7-carboxy-7-deazaguanine synthase (CDG synthase) (EC 4.3.99.3) (Queuosine biosynthesis protein QueE)
1	0.100159	-0.0562195	0.0826983	0.144276	-0.024999	0.284793	eutA	-1.05013	-0.605634	1.21225	Ethanolamine utilization protein EutA
1	-0.256591	-0.0135415	-0.195297	-0.15706	-0.183011	-0.189179	gadE	1.16521	0.332059	1.21161	Transcriptional regulator GadE
1	-0.254007	-0.167301	-0.171457	-0.219992	-0.106675	-0.100147	yahE	1.20547	-0.121452	1.21157	Uncharacterized protein YahE
1	0.115988	0.0949034	0.215085	0.121122	-0.0154414	0.148743	nfo	-1.2094	0.0643924	1.21111	Endonuclease 4 (EC 3.1.21.2) (Endodeoxyribonuclease IV) (Endonuclease IV)
1	-0.2019	-0.196953	-0.198377	-0.176734	-0.139149	-0.13779	nanY	1.20911	-0.0633697	1.21077	2,7-anhydro-N-acetylneuraminate hydratase
1	0.015195	0.0644106	0.0972212	0.163966	0.137016	0.113921	thiK	-1.16693	-0.313107	1.2082	Thiamine kinase (EC 2.7.1.89)
1	0.184866	0.117506	0.0796418	0.0565114	0.105233	0.0879949	bglX	-1.20041	-0.135021	1.20798	Periplasmic beta-glucosidase (EC 3.2.1.21) (Beta-D-glucoside glucohydrolase) (Cellobiase) (Gentiobiase)
1	0.135685	0.150384	0.094274	0.183686	-0.0217213	0.084635	fklB	-1.20221	0.100146	1.20638	FKBP-type 22 kDa peptidyl-prolyl cis-trans isomerase (FKBP22) (PPIase) (EC 5.2.1.8) (Rotamase)
1	0.0747719	0.263184	-0.0942522	-0.124793	-0.0136244	0.428011	fliG	-0.91366	-0.786532	1.20557	Flagellar motor switch protein FliG
1	0.13582	0.146109	0.0578739	0.155343	0.117934	-0.018747	phoH	-1.2036	0.0676597	1.2055	Protein PhoH (Phosphate starvation-inducible protein PsiH)
1	0.0913006	0.166619	0.0860342	0.241015	0.0175798	-0.0323936	smrA	-1.16645	0.297251	1.20373	Probable DNA endonuclease SmrA (EC 3.1.-.-)
1	0.0748357	0.0489849	0.114882	0.0844722	0.14254	0.135529	cspB	-1.15138	-0.344341	1.20177	Cold shock-like protein CspB (CSP-B)
1	-0.210705	-0.186882	-0.269924	-0.147328	-0.147217	-0.0688204	pqiB	1.1618	-0.303435	1.20077	Intermembrane transport protein PqiB (Paraquat-inducible protein B)
1	0.143536	0.231529	0.115651	0.0537604	0.0930124	-0.0156649	astC	-1.16088	0.299793	1.19897	Succinylornithine transaminase (SOAT) (EC 2.6.1.81) (Carbon starvation protein C) (Succinylornithine aminotransferase)
1	0.0782373	0.238014	0.323449	-0.0205627	-0.113372	0.0356955	glgC	-0.884099	0.80869	1.19817	Glucose-1-phosphate adenylyltransferase (EC 2.7.7.27) (ADP-glucose pyrophosphorylase) (ADPGlc PPase) (ADP-glucose synthase)
1	0.102259	0.124383	0.109613	0.0406626	0.101063	0.164395	narQ	-1.17011	-0.255066	1.19758	Nitrate/nitrite sensor protein NarQ (EC 2.7.13.3)
1	0.211721	0.333653	0.138692	-0.041359	-0.129608	-0.0138391	arfA	-0.885642	0.805893	1.19742	Alternative ribosome-rescue factor A
1	0.177386	0.184231	0.117728	0.0521619	0.061027	0.0513343	xdhB	-1.1869	0.148536	1.19616	Putative xanthine dehydrogenase FAD-binding subunit XdhB (EC 1.17.1.4)
1	0.112678	0.0687069	0.123099	0.150997	0.0906692	0.0639672	hlyD	-1.19333	-0.0756067	1.19572	HlyD_D23 family protein
1	0.0514584	0.22877	0.00553686	0.0685373	0.0944633	0.1731	ycjR	-1.15637	-0.302197	1.1952	3-dehydro-D-guloside 4-epimerase (EC 5.1.3.-) (3-keto-D-guloside 4-epimerase)
1	0.161856	-0.0904711	0.157099	0.0770326	0.135266	-0.57796	elyC	-0.249029	1.16796	1.19421	Envelope biogenesis factor ElyC (Elevated frequency of lysis)
1	0.16713	0.0359849	-0.121114	0.0167835	0.0532833	0.244113	arfB	-0.890055	-0.795149	1.19351	Peptidyl-tRNA hydrolase ArfB (PTH) (EC 3.1.1.29) (Alternative ribosome-rescue factor B)
1	0.031627	0.176874	0.15523	0.0248297	0.145964	0.137582	gap	-1.18329	-0.1388	1.1914	Activator of Der GTPase
1	-0.241121	-0.200783	-0.175529	-0.182168	-0.112971	-0.109044	cadA	1.18264	-0.141801	1.19111	Inducible lysine decarboxylase (LDCI) (EC 4.1.1.18)
1	0.103145	-0.0379406	0.256108	0.252834	0.0281327	-0.0340775	glnK	-1.155	0.28964	1.19077	Nitrogen regulatory protein P-II 2
1	-0.181321	-0.34814	-0.239558	-0.087675	-0.0612925	-0.037707	zapE	0.993158	-0.654659	1.18951	Cell division protein ZapE (Z ring-associated protein ZapE)
1	-0.116747	0.0608092	0.0584169	0.0682274	-0.0408035	-0.454705	lolC	0.261531	1.1602	1.18931	Lipoprotein-releasing system transmembrane protein LolC
1	-0.25574	-0.178847	-0.216717	-0.174145	-0.149131	0.00367327	fepE	1.12725	-0.376681	1.18852	polysaccharide co-polymerase family protein FepE
1	0.030264	-0.107555	-0.121941	-0.0592624	0.138448	0.2366	panB	-0.484904	-1.08482	1.18826	3-methyl-2-oxobutanoate hydroxymethyltransferase (EC 2.1.2.11) (Ketopantoate hydroxymethyltransferase) (KPHMT)
1	-0.161346	-0.308049	-0.320785	-0.0779093	-0.0241007	-0.15973	yeaG	1.07422	-0.507626	1.18812	Uncharacterized protein YeaG
1	0.114978	0.0656404	0.0838422	0.118724	0.103848	0.104214	etk	-1.16266	-0.241909	1.18756	Tyrosine-protein kinase etk (EC 2.7.10.-)
1	0.0558004	0.142315	0.135558	0.208659	-0.0171589	0.0985729	bioB	-1.1815	0.100161	1.18574	Biotin synthase (EC 2.8.1.6)
1	-0.295395	-0.242044	-0.150364	-0.198382	-0.0118781	0.0974752	spoT	0.900301	-0.77149	1.18564	Bifunctional (p)ppGpp synthase/hydrolase SpoT [Includes: GTP pyrophosphokinase (EC 2.7.6.5) ((p)ppGpp synthase) (ATP:GTP 3'-pyrophosphotransferase) (Stringent response-like protein) (ppGpp synthase II); Guanosine-3',5'-bis(diphosphate) 3'-pyrophosphohydrolase (EC 3.1.7.2) (Penta-phosphate guanosine-3'-pyrophosphohydrolase) ((ppGpp)ase)]
1	0.126311	0.113514	0.242792	-0.0109166	0.138945	0.0629756	ytfF	-1.1804	0.107225	1.18526	Inner membrane protein YtfF
1	0.136331	0.0950215	0.0391465	0.129506	0.0739132	0.108238	scpA	-1.16015	-0.235433	1.1838	Methylmalonyl-CoA mutase (MCM) (EC 5.4.99.2)
1	0.0742488	0.123171	0.100512	0.183789	0.0668164	0.0535899	ymdA	-1.18363	0.00631977	1.18365	Uncharacterized protein YmdA
1	0.122414	0.110306	0.0625495	0.117121	0.0713062	0.117132	dld	-1.16658	-0.198761	1.18339	Quinone-dependent D-lactate dehydrogenase (EC 1.1.5.12) ((R)-lactate:quinone 2-oxidoreductase) (D-lactate dehydrogenase) (D-LDH) (Respiratory D-lactate dehydrogenase)
1	0.026821	0.0225921	0.0676627	0.00413632	0.0788607	0.299894	norR	-0.945059	-0.712204	1.18337	Anaerobic nitric oxide reductase transcription regulator NorR
1	0.143566	0.13028	0.103239	0.0548798	0.106692	0.0905643	ydcU	-1.1791	-0.0977333	1.18315	Inner membrane ABC transporter permease protein YdcU
1	-0.0645686	0.132382	0.139054	0.185868	0.165162	0.0518576	hyfI	-1.17882	-0.0861951	1.18197	Hydrogenase-4 component I (EC 1.-.-.-)
1	0.0771328	0.0826935	-0.146712	-0.252529	0.0784025	0.373352	flgJ	-0.484447	-1.07745	1.18135	Peptidoglycan hydrolase FlgJ (EC 3.2.1.-) (Muramidase FlgJ)
1	0.0884166	0.0586374	0.153832	0.0979638	0.0693673	0.157857	phnK	-1.16091	-0.216292	1.18089	Putative phosphonates utilization ATP-binding protein PhnK
1	0.0255673	0.0636229	0.0741541	0.110926	0.204479	0.0779654	yheS	-1.12465	-0.36001	1.18086	Probable ATP-binding protein YheS
1	-0.213866	-0.0887083	0.0321629	-0.159797	-0.187823	-0.215268	ppdC	0.987773	0.646749	1.18067	Prepilin peptidase-dependent protein C
1	0.0776914	0.167942	0.309069	-0.108687	0.271393	-0.248363	ychH	-0.890723	0.774958	1.18066	Uncharacterized protein YchH
1	0.064293	0.0723312	0.132909	0.177605	0.156162	-0.0221718	cdd	-1.17995	0.028332	1.18029	Cytidine deaminase (EC 3.5.4.5) (Cytidine aminohydrolase) (CDA)
1	0.0453173	0.186623	0.299166	0.0153751	0.0731452	0.00302751	yaiA	-1.07057	0.496707	1.18018	Uncharacterized protein YaiA
1	0.0162506	0.0947192	0.11875	0.13996	0.00149021	0.247037	lpxP	-1.13091	-0.336672	1.17996	Lipid A biosynthesis palmitoleoyltransferase (EC 2.3.1.242) (Kdo(2)-lipid IV(A) palmitoleoyltransferase)
1	0.0853322	0.0702344	0.129468	0.178096	0.168503	-0.0641606	ycfH	-1.17557	0.0986168	1.1797	Uncharacterized metal-dependent hydrolase YcfH (EC 3.1.-.-)
1	-0.366051	-0.266467	-0.217711	-0.041917	0.0779053	0.0159873	yfiM	0.783804	-0.881348	1.17946	Uncharacterized protein YfiM
1	-0.0478938	-0.0685848	0.0278512	0.167712	0.0260489	0.284268	cyoC	-0.866188	-0.796922	1.17702	Cytochrome bo(3) ubiquinol oxidase subunit 3 (Cytochrome o ubiquinol oxidase subunit 3) (Cytochrome o subunit 3) (Oxidase bo(3) subunit 3) (Ubiquinol oxidase chain C) (Ubiquinol oxidase polypeptide III) (Ubiquinol oxidase subunit 3)
1	0.138274	0.0189633	0.149501	0.105046	0.125258	0.0611304	tehA	-1.16951	-0.13255	1.177	Tellurite resistance protein TehA
1	0.0933197	0.213483	0.231094	0.043696	-0.0195467	0.0902962	kefB	-1.11555	0.374459	1.17672	Glutathione-regulated potassium-efflux system protein KefB (K(+)/H(+) antiporter) (NEM-activable K(+)/H(+) antiporter)
1	-0.276112	-0.224011	-0.17916	-0.174868	-0.0873901	-0.00726788	yjfI	1.08889	-0.445898	1.17665	Uncharacterized protein YjfI
1	-0.250937	-0.210024	-0.0756026	-0.132704	-0.164903	-0.163315	yiaW	1.16179	0.184878	1.1764	Inner membrane protein YiaW
1	0.051457	0.0615275	0.136909	0.0770425	0.150472	0.125352	nohD	-1.14044	-0.287902	1.17621	DNA-packaging protein NU1 homolog
1	0.0591347	0.230802	0.165536	0.08798	-0.223038	-0.120582	bepA	-0.499438	1.06483	1.17614	Beta-barrel assembly-enhancing protease (EC 3.4.-.-)
1	0.002607	-0.174842	-0.116183	0.0663111	0.122537	0.193447	ygiN	-0.515493	-1.05699	1.17599	Probable quinol monooxygenase YgiN (QuMo) (EC 1.-.-.-)
1	0.128012	0.0383153	0.240855	0.105709	0.125313	-0.043884	mepA	-1.14723	0.258015	1.17588	Penicillin-insensitive murein endopeptidase (EC 3.4.24.-) (D-alanyl-D-alanine-endopeptidase) (DD-endopeptidase)
1	0.142258	0.094551	0.0612875	0.0749817	0.0255333	0.200021	panE	-1.12861	-0.32821	1.17537	2-dehydropantoate 2-reductase (EC 1.1.1.169) (Ketopantoate reductase) (KPA reductase) (KPR)
1	0.118219	0.423993	0.0242777	0.0329503	-0.0389173	0.0455725	corC	-1.08228	0.456464	1.1746	Magnesium and cobalt efflux protein CorC
1	-0.157994	-0.105379	-0.123844	-0.192348	-0.0595175	-0.325624	upp	1.07868	0.463735	1.17414	Uracil phosphoribosyltransferase (EC 2.4.2.9) (UMP pyrophosphorylase) (UPRTase)
1	0.0632345	0.0178971	0.128159	0.085963	0.104366	0.178201	phrB	-1.10301	-0.401949	1.17396	Deoxyribodipyrimidine photo-lyase (EC 4.1.99.3) (DNA photolyase) (Photoreactivating enzyme)
1	0.119934	0.0868629	0.0470931	0.0781018	0.17486	0.0596857	glnH	-1.14195	-0.27101	1.17366	Glutamine-binding periplasmic protein (GlnBP)
1	0.0701886	0.057801	-0.0159863	0.0700401	0.0805923	0.221979	araB	-0.992779	-0.624956	1.17311	Ribulokinase (EC 2.7.1.16)
1	-0.175232	0.0270998	-0.175703	-0.297577	-0.118598	-0.190724	aat	1.12037	0.345305	1.17238	Leucyl/phenylalanyl-tRNA--protein transferase (EC 2.3.2.6) (L/F-transferase) (Leucyltransferase) (Phenyalanyltransferase)
1	0.159242	0.13019	0.112815	0.0962773	0.0740585	0.0360204	murP	-1.16932	0.0832189	1.17228	PTS system N-acetylmuramic acid-specific EIIBC component (EIIBC-MurNAc) [Includes: N-acetylmuramic acid-specific phosphotransferase enzyme IIB component (EC 2.7.1.192) (PTS system N-acetylmuramic acid-specific EIIB component); N-acetylmuramic acid permease IIC component (PTS system N-acetylmuramic acid-specific EIIC component)]
1	0.154678	0.067958	0.112061	0.138795	0.0839841	0.0305544	ycdX	-1.17194	-0.00133825	1.17194	Probable phosphatase YcdX (EC 3.1.3.-)
1	0.141224	0.0625465	0.100642	0.0989209	0.140596	0.0416812	bdcA	-1.16414	-0.130337	1.17141	Cyclic-di-GMP-binding biofilm dispersal mediator protein
1	0.117382	-0.0881608	-0.0259032	-0.119825	0.155057	0.248149	cusR	-0.681456	-0.952775	1.17139	Transcriptional regulatory protein CusR
1	0.0807778	0.13293	0.155372	0.130967	0.0664369	0.0519041	manZ	-1.16604	0.110773	1.17129	PTS system mannose-specific EIID component (EII-M-Man) (EIID-Man) (Mannose permease IID component)
1	-0.233957	-0.203604	-0.17347	-0.170872	-0.151903	-0.059288	rclA	1.15309	-0.195822	1.1696	Probable pyridine nucleotide-disulfide oxidoreductase RclA (Reactive chlorine resistance protein A)
1	-0.168804	-0.243895	-0.239332	-0.192679	-0.0627325	-0.07932	exuR	1.09158	-0.418595	1.16909	Exu regulon transcriptional regulator
1	0.158445	0.189365	0.16231	0.0214675	0.132415	-0.122737	narX	-1.05468	0.50434	1.16906	Nitrate/nitrite sensor protein NarX (EC 2.7.13.3)
1	0.141069	0.127108	0.102117	0.0463726	0.0780137	0.131287	ybdR	-1.15851	-0.150451	1.16824	Uncharacterized zinc-type alcohol dehydrogenase-like protein YbdR (EC 1.-.-.-)
1	0.0987795	0.100356	0.0838217	0.0629604	0.186905	0.0539354	ybjL	-1.14974	-0.206602	1.16815	Putative transport protein YbjL
1	0.184474	0.140316	0.132087	0.0512904	-0.0427904	0.193617	pgmB	-1.1665	-0.0447658	1.16736	Beta-phosphoglucomutase
1	-0.191577	-0.107944	-0.163822	-0.189248	-0.1987	-0.129333	ftnA	1.15457	0.16701	1.16658	Bacterial non-heme ferritin (EC 1.16.3.2) (Ferritin-1)
1	0.120276	0.0715356	0.0549247	0.167934	0.0869461	0.0605136	pabB	-1.1553	-0.160339	1.16638	Aminodeoxychorismate synthase component 1 (ADC synthase) (ADCS) (EC 2.6.1.85) (4-amino-4-deoxychorismate synthase component 1)
1	-0.0508767	0.416048	0.0932372	-0.023854	-0.0693302	-0.175601	yhfG	-0.450875	1.07564	1.16632	Uncharacterized protein YhfG
1	-0.21115	-0.165454	-0.311129	-0.11942	-0.165668	0.0521366	cyoA	1.00906	-0.584876	1.16631	Cytochrome bo(3) ubiquinol oxidase subunit 2 (Cytochrome b562-o complex subunit II) (Cytochrome o ubiquinol oxidase subunit 2) (Cytochrome o subunit 2) (Oxidase bo(3) subunit 2) (Ubiquinol oxidase chain B) (Ubiquinol oxidase polypeptide II) (Ubiquinol oxidase subunit 2)
1	0.0752393	0.220192	0.086252	0.144719	0.0527232	0.0144215	pspA	-1.14588	0.215628	1.16599	Phage shock protein A
1	-0.28443	-0.202258	-0.19881	-0.201029	0.016761	-0.110645	cobS	1.10419	-0.370844	1.1648	Adenosylcobinamide-GDP ribazoletransferase (EC 2.7.8.26) (Cobalamin synthase) (Cobalamin-5'-phosphate synthase)
1	-0.125812	-0.0537856	-0.0208074	-0.176016	-0.0669948	-0.359883	nudB	0.876658	0.766056	1.1642	Dihydroneopterin triphosphate diphosphatase (EC 3.6.1.67) (Dihydroneopterin triphosphate pyrophosphatase) (dATP pyrophosphohydrolase)
1	0.0747518	0.208731	0.108098	0.0808208	0.113892	0.0315694	melA	-1.15816	0.112717	1.16363	Alpha-galactosidase (EC 3.2.1.22) (Melibiase)
1	0.0716639	0.0742537	0.105986	0.128334	0.123585	0.0803142	cstA	-1.14884	-0.181674	1.16312	Peptide transporter CstA (Carbon starvation protein A)
1	0.115423	-0.0651481	0.0831437	0.142731	0.0980098	0.131568	ydhF	-1.06997	-0.455139	1.16275	Oxidoreductase YdhF (EC 1.-.-.-)
1	0.136554	0.128946	0.114951	0.0259788	0.0948576	0.127632	hisJ	-1.15298	-0.144223	1.16196	Histidine-binding periplasmic protein (HBP)
1	0.0499288	0.16289	0.0868432	0.073004	0.045096	0.206658	rutR	-1.13108	-0.263739	1.16142	HTH-type transcriptional regulator RutR (Rut operon repressor)
1	-0.0846034	-0.26114	-0.269576	-0.0856375	-0.0990172	-0.307157	mioC	1.15866	0.0755264	1.16112	Protein MioC
1	0.132743	4.48738e-05	-0.0513087	0.00889402	0.271962	0.0521815	ydhR	-0.96921	-0.636898	1.15974	Putative monooxygenase YdhR (EC 1.-.-.-)
1	0.0616712	0.105515	0.108328	0.0912497	0.119	0.113882	feaB	-1.14037	-0.205152	1.15868	Phenylacetaldehyde dehydrogenase (PAD) (EC 1.2.1.39)
1	0.0697891	-0.0235956	0.0253087	0.13372	0.102813	0.159496	ltaE	-1.01202	-0.564075	1.15861	Low specificity L-threonine aldolase (Low specificity L-TA) (EC 4.1.2.48)
1	0.122131	0.243224	0.0700447	0.0140284	0.0825677	0.110069	astA	-1.15837	-0.0157315	1.15847	Arginine N-succinyltransferase (AST) (EC 2.3.1.109) (AOST)
1	0.0605384	0.116117	0.0207821	0.151162	0.0906698	0.114884	gspK	-1.12151	-0.289016	1.15816	Putative type II secretion system protein K (T2SS protein K) (Putative general secretion pathway protein K)
1	0.112967	0.119654	0.0913942	0.0673193	0.0844738	0.131004	hypF	-1.14179	-0.19033	1.15754	Carbamoyltransferase HypF (EC 6.2.-.-) (Carbamoyl phosphate-converting enzyme HypF) ([NiFe]-hydrogenase maturation factor HypF) (Hydrogenase maturation protein HypF)
1	0.152278	0.238247	0.101463	0.0427997	0.112537	-0.158221	yjtD	-1.00159	0.579034	1.15692	Putative methyltransferase; Protein involved in RNA modification
1	0.0700852	0.123926	0.137057	0.199773	-0.00145904	0.063136	ydiT	-1.14811	0.138984	1.15649	Ferredoxin-like protein YdiT
1	-0.222556	-0.364656	-0.234971	-0.0351354	0.0902268	-0.047162	yadI	0.742834	-0.885311	1.15567	Putative phosphotransferase enzyme IIA component YadI (Putative PTS system EIIA component)
1	0.0518813	0.218924	0.077425	0.0923483	0.1783	-0.0306055	rutF	-1.14951	0.118262	1.15558	FMN reductase (NADH) RutF (EC 1.5.1.42) (FMN reductase) (NADH-flavin reductase RutF) (NADH:flavin oxidoreductase)
1	0.109454	0.089551	0.116088	0.120944	0.0323419	0.136557	curA	-1.14672	-0.132254	1.15432	NADPH-dependent curcumin reductase (EC 1.3.1.n3) (NADPH-dependent curcumin/dihydrocurcumin reductase)
1	0.033616	0.128152	0.0790136	0.176928	-0.00182533	0.180544	mgtL	-1.13602	-0.204281	1.15424	mgtA leader peptide (Regulatory leader peptide for mgtA)
1	0.0991516	0.104379	0.136387	0.085554	0.0940794	0.0928326	cobU	-1.15168	-0.0757676	1.15417	Bifunctional adenosylcobalamin biosynthesis protein CobU (Adenosylcobinamide kinase) (EC 2.7.1.156) (Adenosylcobinamide-phosphate guanylyltransferase) (EC 2.7.7.62)
1	0.117122	0.177842	0.145515	-0.0154539	0.141355	0.0779684	yfeO	-1.15344	0.00392539	1.15345	Putative ion-transport protein YfeO
1	-0.00399255	-0.144304	-0.000962858	0.0871884	0.0321577	0.288184	inaA	-0.677756	-0.93158	1.15204	Protein InaA
1	0.0241207	0.0412386	0.0397606	0.0952964	0.0854614	0.214391	yccM	-1.00507	-0.562236	1.15164	Putative electron transport protein YccM
1	0.053516	0.0250935	0.1713	0.0783633	0.153592	0.108869	yhdZ	-1.1232	-0.248821	1.15044	Uncharacterized amino-acid ABC transporter ATP-binding protein YhdZ
1	0.137233	0.0793739	0.0596751	0.183584	0.0659168	0.0268418	nfeF	-1.14962	-0.0373507	1.15023	Putative siderophore interacting protein
1	0.005518	0.143254	0.167332	0.0562064	-0.0671966	-0.293236	dedA	-0.288428	1.11339	1.15015	Protein DedA (Protein DSG-1)
1	0.114799	0.061717	0.0282495	0.052748	0.106195	0.164619	yfcQ	-1.05481	-0.457783	1.14986	Uncharacterized fimbrial-like protein YfcQ
1	-0.0265698	0.192353	0.284607	0.100799	0.0100944	-0.0284635	trpR	-0.963266	0.626787	1.14924	Trp operon repressor
1	0.157178	0.110229	0.147282	0.0823863	0.0219547	0.098978	ldtD	-1.14723	0.0487368	1.14826	L,D-transpeptidase linking Lpp to murein
1	0.060893	0.154285	0.050375	0.115025	0.146409	0.0462043	ilvY	-1.14006	-0.124814	1.14687	HTH-type transcriptional regulator IlvY
1	0.0626626	0.100013	0.0802392	0.0866227	0.00687885	0.247781	recD	-1.08061	-0.38379	1.14674	RecBCD enzyme subunit RecD (EC 3.1.11.5) (Exodeoxyribonuclease V 67 kDa polypeptide) (Exodeoxyribonuclease V alpha chain) (Exonuclease V subunit RecD) (ExoV subunit RecD) (Helicase/nuclease RecBCD subunit RecD)
1	0.100758	0.28956	-0.0607213	-0.00569506	0.110689	0.156591	ppdA	-1.10659	-0.298044	1.14603	Prepilin peptidase-dependent protein A
1	0.230198	0.0367007	0.091953	0.217838	0.0374294	-0.158877	mtfA	-1.0646	0.42315	1.14561	Protein MtfA (Mlc titration factor A)
1	0.108667	0.173145	0.0698468	0.139965	0.0644874	0.0191797	rutD	-1.13917	0.111623	1.14463	Putative aminoacrylate hydrolase RutD (EC 3.5.1.-) (Aminohydrolase)
1	-0.0251473	-0.0178035	0.225089	0.21061	0.316771	-0.201556	lptA	-1.12592	0.201248	1.14377	Lipopolysaccharide export system protein LptA
1	-0.0160888	0.397906	0.24776	-0.335515	0.53755	-0.289344	yhcN	-0.923947	0.673346	1.14327	Uncharacterized protein YhcN
1	0.131672	0.153407	0.235214	-0.0191165	0.0807217	0.061458	gshB	-1.11827	0.236126	1.14293	Glutathione synthetase (EC 6.3.2.3) (GSH synthetase) (GSH-S) (GSHase) (Glutathione synthase)
1	0.105315	0.00774228	0.164808	0.112997	0.00714941	0.19801	setB	-1.11336	-0.257826	1.14283	Sugar efflux transporter B
1	0.148213	0.194873	0.0158553	0.120479	0.0538817	0.0397067	hyfF	-1.14224	0.0357603	1.1428	Hydrogenase-4 component F (EC 1.-.-.-)
1	0.0539284	-0.352328	-0.0347205	-0.0974033	-0.337448	-0.190918	rseA	1.06027	0.425874	1.1426	Anti-sigma-E factor RseA (Regulator of SigE) (Sigma-E anti-sigma factor RseA) (Sigma-E factor negative regulatory protein)
1	0.200179	0.213668	0.147657	-0.0357721	0.112658	-0.127715	ycjG	-0.991276	0.565369	1.14117	L-Ala-D/L-Glu epimerase (AE epimerase) (AEE) (EC 5.1.1.20)
1	0.192099	0.137665	0.1219	0.0183234	0.138328	-0.0218405	mhpF	-1.12961	0.153186	1.13995	Acetaldehyde dehydrogenase (EC 1.2.1.10) (Acetaldehyde dehydrogenase [acetylating])
1	-0.183865	-0.272927	-0.286301	-0.0248691	-0.0359868	0.0731263	rutB	0.660844	-0.927656	1.13897	Ureidoacrylate amidohydrolase RutB (EC 3.5.1.110)
1	-0.00326716	0.106557	-0.268532	-0.301316	-0.0492396	0.417545	fliR	-0.0119185	-1.13838	1.13844	Flagellar biosynthetic protein FliR
1	0.0833318	0.07341	0.0924206	0.0480244	0.144379	0.124081	betB	-1.09226	-0.31925	1.13796	NAD/NADP-dependent betaine aldehyde dehydrogenase (BADH) (EC 1.2.1.8)
1	0.0949265	0.0669896	0.0771814	0.0750993	0.155968	0.0816375	rhaR	-1.10178	-0.274041	1.13535	HTH-type transcriptional activator RhaR (L-rhamnose operon transcriptional activator RhaR)
1	0.0613287	0.0729515	0.0327718	0.129806	-0.0653188	0.29866	amiA	-1.01877	-0.497571	1.13378	N-acetylmuramoyl-L-alanine amidase AmiA (EC 3.5.1.28)
1	0.0895499	0.0474011	0.041918	0.107103	0.0674595	0.168896	appC	-1.05432	-0.41686	1.13374	Cytochrome bd-II ubiquinol oxidase subunit 1 (EC 7.1.1.3) (Cytochrome bd-II oxidase subunit I)
1	0.111406	0.0764617	0.129058	0.203078	0.0164471	0.0158567	yeeW	-1.12252	0.153804	1.13301	Protein YeeW
1	0.0874074	0.0918518	0.0900652	0.110217	0.0559657	0.141795	intA	-1.11152	-0.215902	1.13229	Prophage integrase IntA (Prophage CP4-57 integrase SlpA)
1	0.116904	0.136754	0.168209	0.0884375	0.0345282	0.0551935	azoR	-1.11604	0.184647	1.13121	FMN-dependent NADH-azoreductase (EC 1.7.1.17) (Azo-dye reductase) (FMN-dependent NADH-azo compound oxidoreductase)
1	0.0904571	0.0825883	0.0951209	0.0322781	0.0893336	0.18435	ybbO	-1.07448	-0.353693	1.1312	Uncharacterized oxidoreductase YbbO (EC 1.-.-.-)
1	-0.247675	-0.186841	-0.154231	-0.141853	-0.137421	-0.118702	yjfJ	1.13031	-0.0419436	1.13109	Uncharacterized protein YjfJ
1	0.0677472	0.0653758	0.030523	0.0647856	0.0851897	0.196797	yeiQ	-1.0154	-0.497813	1.13087	Uncharacterized oxidoreductase YeiQ (EC 1.-.-.-)
1	0.0543236	0.215483	0.0810429	0.101478	0.0189217	0.145466	meaB	-1.13015	-0.0366617	1.13074	Membrane ATPase/protein kinase
1	-0.220775	0.257966	0.176432	-0.073522	-0.181499	-0.155423	sdiA	0.170626	1.11766	1.13061	Regulatory protein SdiA
1	0.0993187	0.0694232	0.127275	0.0598335	0.0688381	0.16592	malM	-1.10167	-0.2531	1.13037	Maltose operon periplasmic protein
1	0.0850281	-0.503017	0.163949	-0.272081	0.115622	0.263627	ubiH	-0.00102501	-1.12971	1.12971	2-octaprenyl-6-methoxyphenol hydroxylase (EC 1.14.13.-)
1	-0.128533	-0.0773561	-0.508261	-0.074286	0.0988536	-0.0328174	yeaC	0.577584	-0.970745	1.12958	Uncharacterized protein YeaC
1	0.109959	0.154774	0.0608832	0.0736226	0.0715479	0.117094	gdhA	-1.12034	-0.143821	1.12954	NADP-specific glutamate dehydrogenase (NADP-GDH) (EC 1.4.1.4)
1	0.0836256	-0.0288697	0.0232205	0.0669135	0.0835166	0.206614	hslO	-0.929744	-0.6392	1.12827	33 kDa chaperonin (Heat shock protein 33) (HSP33)
1	0.235168	-0.0188107	-0.00337795	-0.0295954	0.219804	0.055443	ytfH	-1.00886	-0.500983	1.1264	Uncharacterized HTH-type transcriptional regulator YtfH
1	0.060407	0.125505	0.0160635	0.106492	0.0568988	0.175148	ygcS	-1.06587	-0.362849	1.12594	Inner membrane metabolite transport protein YgcS
1	0.120142	0.196389	0.0956796	-0.00990311	0.15507	0.0511193	slyD	-1.12583	-0.00787203	1.12586	FKBP-type peptidyl-prolyl cis-trans isomerase SlyD (PPIase) (EC 5.2.1.8) (Histidine-rich protein) (Metallochaperone SlyD) (Rotamase) (Sensitivity to lysis protein D) (WHP)
1	0.0702606	0.0395939	0.107581	0.0880133	0.083729	0.164165	frdA	-1.07121	-0.343348	1.12489	Fumarate reductase flavoprotein subunit (EC 1.3.5.4)
1	0.124815	0.161191	0.118257	0.130795	0.0548334	-0.077165	xynR	-1.05022	0.401331	1.12429	HTH-type transcriptional regulator XynR (Regulator of xylonate catabolism)
1	0.112727	0.165675	0.134355	0.108426	0.0201143	0.0394422	ycbZ	-1.10188	0.223174	1.12426	Putative Lon protease homolog (EC 3.4.21.-) (ATP-dependent protease La homolog)
1	0.104294	-0.0104543	0.0790971	0.0670808	0.0934312	0.172733	feoB	-1.02028	-0.47183	1.12409	Fe(2+) transporter FeoB (Ferrous iron transport protein B)
1	-0.193991	-0.211988	-0.191829	-0.159319	-0.157377	-0.0512019	hsdS	1.0978	-0.239488	1.12362	Type-1 restriction enzyme EcoKI specificity protein (S.EcoKI) (Type I restriction enzyme EcoKI specificity protein) (S protein)
1	0.0546756	0.156466	0.0940278	0.0677014	0.0563558	0.173171	tsx	-1.10535	-0.201587	1.12358	Nucleoside-specific channel-forming protein Tsx
1	0.111416	0.138597	0.0492057	0.112615	0.081239	0.0703494	pspE	-1.11912	-0.0954388	1.12319	Thiosulfate sulfurtransferase PspE (TST) (EC 2.8.1.1) (Phage shock protein E)
1	-0.249212	0.301772	0.242962	-0.00726839	-0.0714185	-0.160503	ydiV	-0.205156	1.10198	1.12092	Putative anti-FlhC(2)FlhD(4) factor YdiV (c-di-GMP regulator CdgR)
1	-0.224313	-0.196274	-0.143929	-0.164911	-0.174918	-0.050969	cadC	1.11268	-0.127532	1.11997	Transcriptional activator CadC
1	-0.14255	-0.0938027	-0.0952027	-0.145806	-0.141604	-0.273267	recG	0.991446	0.520902	1.11996	ATP-dependent DNA helicase RecG (EC 3.6.4.12)
1	0.180598	0.120282	0.12208	0.0770959	0.10737	-0.0741674	yeiB	-1.08266	0.286592	1.11995	Uncharacterized protein YeiB
1	0.132522	0.00730707	0.205033	0.0169899	0.119103	0.118464	ydhU	-1.10621	-0.172733	1.11962	Putative cytochrome YdhU (Protein PhsC homolog)
1	-0.0449761	0.218146	0.182766	0.00332055	-0.0849426	-0.21658	arnA	-0.287208	1.08204	1.11951	Bifunctional polymyxin resistance protein ArnA (Polymyxin resistance protein PmrI) [Includes: UDP-4-amino-4-deoxy-L-arabinose formyltransferase (EC 2.1.2.13) (ArnAFT) (UDP-L-Ara4N formyltransferase); UDP-glucuronic acid oxidase, UDP-4-keto-hexauronic acid decarboxylating (EC 1.1.1.305) (ArnADH) (UDP-GlcUA decarboxylase) (UDP-glucuronic acid dehydrogenase)]
1	0.0547233	0.0731087	-0.000801038	0.115304	0.110738	0.13511	yhhX	-1.02768	-0.443238	1.11919	Uncharacterized oxidoreductase YhhX (EC 1.-.-.-)
1	-0.200962	-0.00985813	-0.062979	-0.120722	-0.11032	-0.304653	dhaL	0.887396	0.681673	1.119	PEP-dependent dihydroxyacetone kinase, ADP-binding subunit DhaL (EC 2.7.1.121)
1	-0.230025	-0.203824	-0.152972	-0.166063	-0.182777	0.00319183	gatZ	1.08832	-0.259684	1.11887	D-tagatose-1,6-bisphosphate aldolase subunit GatZ
1	0.0544214	0.043847	0.0637189	0.131124	0.148307	0.0742725	murR	-1.07576	-0.306001	1.11844	HTH-type transcriptional regulator MurR (MurPQ operon repressor)
1	0.154918	0.161423	0.272378	0.021031	-0.134684	0.0603072	rlmC	-0.927731	0.622422	1.11718	23S rRNA (uracil(747)-C(5))-methyltransferase RlmC (EC 2.1.1.189) (23S rRNA(m5U747)-methyltransferase)
1	-0.229242	-0.202687	-0.169756	-0.157066	-0.159975	-0.0276562	yqiJ	1.08881	-0.249227	1.11697	Inner membrane protein YqiJ
1	-0.0487787	-0.0291149	-0.0465335	-0.0665	-0.0466784	0.41943	tuf	-0.452343	-1.02046	1.11622	translation elongation factor Tu
1	-0.201507	-0.300566	-0.164138	-0.131622	-0.111767	0.00488922	trg	0.993923	-0.503203	1.11404	Methyl-accepting chemotaxis protein III (MCP-III) (Ribose and galactose chemoreceptor protein)
1	0.00549955	-0.0154779	-0.221111	-0.202457	-0.279347	-0.18348	zipA	1.01387	0.460646	1.11361	Cell division protein ZipA (FtsZ interacting protein A)
1	0.108588	0.0913666	0.13492	0.0817059	0.122287	0.0328181	frsA	-1.11299	0.000112992	1.11299	Esterase FrsA (EC 3.1.1.1) (Fermentation/respiration switch protein)
1	-0.0744406	-0.162662	0.298239	0.276824	0.12754	0.0655781	hokE	-1.09581	-0.193798	1.11281	Toxic protein HokE
1	0.11651	0.11823	0.0336192	0.086706	0.13779	0.0461792	cdaR	-1.09928	-0.169141	1.11221	Carbohydrate diacid regulator (Sugar diacid regulator)
1	0.0445228	0.139266	0.136701	0.119997	0.011023	0.151361	codA	-1.10982	-0.0512993	1.111	Cytosine deaminase (CD) (CDA) (CDase) (EC 3.5.4.1) (Cytosine aminohydrolase) (Isoguanine deaminase) (EC 3.5.4.-)
1	-0.223138	-0.137031	-0.217613	-0.195109	-0.162658	0.0339342	espX5	1.04787	-0.368617	1.11081	pentapeptide repeat-containing protein
1	0.118254	0.212342	0.10773	0.0655242	0.0232619	0.0623222	ssuD	-1.09397	0.190606	1.11045	Alkanesulfonate monooxygenase (EC 1.14.14.5) (FMNH2-dependent aliphatic sulfonate monooxygenase) (Sulfate starvation-induced protein 6) (SSI6)
1	0.152993	0.255705	-0.0148978	0.0441819	0.131715	-0.0181011	ccmB	-1.10565	0.0871808	1.10908	Heme exporter protein B (Cytochrome c-type biogenesis protein CcmB)
1	-0.218292	-0.209083	-0.12235	-0.189097	-0.145803	-0.0574724	yahD	1.10065	-0.136233	1.10905	Putative ankyrin repeat protein YahD
1	0.102199	0.187341	0.103353	0.0833586	0.124685	-0.0666898	yabI	-1.06986	0.286589	1.10758	Inner membrane protein YabI
1	0.0547947	0.0687997	0.224283	0.0932334	-0.0195929	-0.268081	wcaB	-0.513327	0.98119	1.10736	Putative colanic acid biosynthesis acetyltransferase WcaB (EC 2.3.1.-)
1	0.0936441	-0.00550544	0.120388	0.108574	0.083088	0.132467	ilvA	-1.06379	-0.306735	1.10713	L-threonine dehydratase biosynthetic IlvA (EC 4.3.1.19) (Threonine deaminase)
1	0.158925	-0.0528689	-0.0631642	-0.0412014	0.196434	0.123259	yadS	-0.806228	-0.753617	1.1036	UPF0126 inner membrane protein YadS
1	-0.0437511	-0.197004	-0.19375	-0.0558421	-0.141412	-0.358329	ampD	1.01017	0.442205	1.10272	1,6-anhydro-N-acetylmuramyl-L-alanine amidase AmpD (EC 3.5.1.28) (N-acetylmuramoyl-L-alanine amidase)
1	0.11633	0.0964884	0.113838	0.107336	0.00994046	0.13355	ddpF	-1.09856	-0.084343	1.10179	Probable D,D-dipeptide transport ATP-binding protein DdpF
1	0.088746	0.0890007	0.101712	0.126182	0.0736377	0.0749939	edd	-1.09766	-0.0813382	1.10067	Phosphogluconate dehydratase (EC 4.2.1.12) (6-phosphogluconate dehydratase) (Entner-Doudoroff dehydrase)
1	-0.316916	-0.204661	-0.190137	-0.132858	0.00684247	-0.11028	rstB	1.03955	-0.360096	1.10015	Sensor protein RstB (EC 2.7.13.3)
1	0.0978721	0.0815802	0.106027	0.0717461	0.117215	0.0829996	fdhF	-1.08844	-0.158512	1.09992	Formate dehydrogenase H (EC 1.17.1.9) (EC 1.17.99.7) (Formate dehydrogenase-H subunit alpha) (FDH-H) (Formate-hydrogen-lyase-linked, selenocysteine-containing polypeptide)
1	0.0842884	-0.133322	0.158162	0.0341042	0.0348872	0.274051	hyfH	-0.893725	-0.639753	1.0991	Hydrogenase-4 component H
1	0.197194	0.285608	0.0589139	0.0308993	-0.0549706	-0.0613146	fic	-0.911342	0.614259	1.09903	Probable protein adenylyltransferase Fic (EC 2.7.7.n1) (Cell filamentation protein Fic)
1	0.081278	0.0647046	0.110174	0.180647	0.223796	-0.208801	hyfJ	-1.05571	0.30349	1.09846	Hydrogenase-4 component J (EC 1.-.-.-)
1	0.178344	0.053108	0.0163804	-0.000728449	0.103951	0.148543	csqR	-1.0099	-0.431375	1.09817	HTH-type transcriptional repressor CsqR (Regulator of sulfoquinovose catabolism)
1	-0.0112675	0.13401	0.0465493	0.193894	0.163613	-0.013453	torR	-1.09524	-0.0663719	1.09725	TorCAD operon transcriptional regulatory protein TorR
1	-0.192014	-0.230536	-0.199004	-0.15019	-0.140048	0.00212882	dosC	1.01403	-0.418378	1.09694	Diguanylate cyclase DosC (DGC) (EC 2.7.7.65) (Direct oxygen-sensing cyclase)
1	0.0922492	0.214883	0.0855089	0.0505314	0.070806	0.0727046	ydjY	-1.09439	0.0656413	1.09636	Uncharacterized protein YdjY
1	-0.167056	0.0411945	-0.1719	-0.0974146	-0.0576318	-0.38338	nlpC	0.859103	0.681045	1.0963	Probable endopeptidase NlpC (EC 3.4.-.-) (ORF-17) (Probable lipoprotein NlpC)
1	0.0578397	-0.127555	-0.122014	-0.363602	0.128873	0.256593	murA	0.0458992	-1.09464	1.0956	UDP-N-acetylglucosamine 1-carboxyvinyltransferase (EC 2.5.1.7) (Enoylpyruvate transferase) (UDP-N-acetylglucosamine enolpyruvyl transferase) (EPT)
1	0.0573687	0.0889873	0.150913	0.101883	0.102147	0.0671908	ygbK	-1.09359	-0.0348219	1.09414	FliA-regulated DUF1537 family protein
1	-0.0287858	0.0618282	-0.0108923	0.0578905	0.130626	0.200747	ygjR	-0.879234	-0.650194	1.09353	Uncharacterized oxidoreductase YgjR (EC 1.-.-.-)
1	0.0667767	0.0628535	0.0766261	0.192619	0.0908066	0.0242664	pfkA	-1.09007	-0.0733616	1.09254	ATP-dependent 6-phosphofructokinase isozyme 1 (ATP-PFK 1) (Phosphofructokinase 1) (EC 2.7.1.11) (6-phosphofructokinase isozyme I) (Phosphohexokinase 1)
1	-0.166277	-0.276485	-0.192781	-0.178281	0.0410053	-0.231812	nsrR	1.07194	-0.205272	1.09142	HTH-type transcriptional repressor NsrR
1	0.110657	0.00870987	0.0551197	0.189407	0.0419632	0.0895523	yejE	-1.06532	-0.236946	1.09136	Inner membrane ABC transporter permease protein YejE
1	-0.239461	-0.185076	-0.176588	-0.164588	-0.148256	0.0148729	pdeC	1.03252	-0.350972	1.09054	Probable cyclic di-GMP phosphodiesterase PdeC (EC 3.1.4.52)
1	-0.027018	0.255984	0.112805	0.0547437	0.172376	0.0120867	yqaE	-1.08341	0.123664	1.09044	UPF0057 membrane protein YqaE
1	0.120647	0.142839	0.171507	0.0284411	0.0851087	0.0308529	cytR	-1.07473	0.184097	1.09038	HTH-type transcriptional repressor CytR
1	0.0573379	0.133612	0.0533933	0.056684	0.0516865	0.196016	livJ	-1.03772	-0.330834	1.08918	Leu/Ile/Val-binding protein (LIV-BP)
1	-0.0170249	0.0918904	-0.0746352	0.0887846	0.174138	0.126953	bioC	-0.901004	-0.610639	1.08843	Malonyl-[acyl-carrier protein] O-methyltransferase (Malonyl-ACP O-methyltransferase) (EC 2.1.1.197) (Biotin synthesis protein BioC)
1	0.0628246	0.13294	0.128263	0.104313	0.0445875	0.103577	bioF	-1.088	-0.0103353	1.08805	8-amino-7-oxononanoate synthase (AONS) (EC 2.3.1.47) (7-keto-8-amino-pelargonic acid synthase) (7-KAP synthase) (KAPA synthase) (8-amino-7-ketopelargonate synthase)
1	-0.217327	-0.179205	-0.180998	-0.147994	-0.129596	-0.103915	cas3	1.08219	-0.112386	1.08801	CRISPR system protein
1	0.0560086	-0.0500474	0.0832334	0.0742809	0.179559	0.104414	tatD	-0.967646	-0.496021	1.08737	3'-5' ssDNA/RNA exonuclease TatD (EC 3.1.11.-) (EC 3.1.13.-) (DNase TatD)
1	0.0538701	-0.0620881	0.0418559	0.0772997	0.0778445	0.206042	frvX	-0.87115	-0.646818	1.08502	Putative aminopeptidase FrvX (EC 3.4.11.-)
1	-0.251174	-0.240432	-0.155753	-0.103881	-0.146265	-0.0362582	narU	1.04555	-0.284986	1.08369	Nitrate/nitrite transporter NarU (Nitrite extrusion protein 2) (Nitrite facilitator 2)
1	0.118044	0.109302	0.0648238	0.042367	0.15664	0.0436226	eutJ	-1.0707	-0.150336	1.08121	Ethanolamine utilization protein EutJ
1	-0.181788	-0.158811	-0.166913	-0.160394	-0.176622	-0.100722	leuO	1.08067	0.0018279	1.08067	HTH-type transcriptional regulator LeuO
1	0.0727258	-0.0182791	0.0992979	0.0647863	0.148245	0.11687	yahJ	-0.997975	-0.412136	1.07973	Uncharacterized protein YahJ
1	-0.192979	0.0378536	-0.0431778	-0.00235298	-0.0311317	0.417697	pspC	-0.451366	-0.980633	1.07952	Phage shock protein C
1	0.0761319	0.180367	0.0759511	0.0299863	0.152824	0.0458316	yecE	-1.07797	-0.0514715	1.0792	UPF0759 protein YecE
1	0.126453	0.0929915	0.154056	0.0843473	0.0863457	-0.00308944	yegD	-1.06585	0.165951	1.07869	Uncharacterized chaperone protein YegD
1	0.124075	0.138932	0.109331	0.0550844	0.0413372	0.104736	glgX	-1.0774	-0.014686	1.0775	Glycogen debranching enzyme (EC 3.2.1.196) (Glycogen operon protein GlgX) (Limit dextrin alpha-1,6-maltotetraose-hydrolase)
1	0.0678684	0.00666133	0.0686861	0.139334	0.10622	0.0937901	ynfB	-1.02759	-0.323408	1.07728	UPF0482 protein YnfB
1	0.00889414	0.100412	0.115644	0.0985502	0.0516719	0.18099	yfcR	-1.04613	-0.257096	1.07726	Uncharacterized fimbrial-like protein YfcR
1	0.0982852	0.0693372	0.126452	0.0573408	0.092148	0.110694	ynfF	-1.06355	-0.165607	1.07637	Probable dimethyl sulfoxide reductase chain YnfF (DMSO reductase) (EC 1.8.99.-)
1	0.111602	0.101315	0.00157406	0.130858	0.0546773	0.0999363	lsrB	-1.04872	-0.238809	1.07557	Autoinducer 2-binding protein LsrB (AI-2-binding protein LsrB)
1	0.0940368	0.164809	-0.0154301	0.122952	0.125999	0.0109148	znuC	-1.07122	-0.0964529	1.07555	Zinc import ATP-binding protein ZnuC (EC 7.2.2.20)
1	0.0954454	0.122389	0.137418	-0.0207655	0.123656	0.125762	yqaA	-1.06293	-0.15657	1.0744	Inner membrane protein YqaA
1	0.108638	0.206768	0.0802294	0.0196804	0.152228	-0.0210616	frdC	-1.06342	0.14212	1.07288	Fumarate reductase subunit C (Fumarate reductase 15 kDa hydrophobic protein)
1	-0.0318205	0.165558	-0.461647	0.10367	-0.149104	0.315749	ribF	-0.283908	-1.03244	1.07076	Bifunctional riboflavin kinase/FMN adenylyltransferase (Riboflavin biosynthesis protein RibF) [Includes: Riboflavin kinase (EC 2.7.1.26) (Flavokinase); FMN adenylyltransferase (EC 2.7.7.2) (FAD pyrophosphorylase) (FAD synthase)]
1	-0.131257	-0.0972065	0.0457064	-0.214618	-0.0352612	-0.317024	ilvX	0.832306	0.67295	1.07032	Uncharacterized protein IlvX
1	0.178156	0.16573	0.122112	0.0487097	-0.0249993	0.0694762	yfjD	-1.04654	0.221532	1.06973	UPF0053 inner membrane protein YfjD
1	-0.103827	0.0287802	-0.130441	-0.22901	-0.216616	-0.158939	yihD	0.949732	0.488512	1.06801	E14 prophage; putative DNA-binding transcriptional regulator.
1	-0.212168	-0.242862	-0.164906	-0.0690161	-0.178323	-0.0976093	elfG	1.06126	-0.116289	1.06761	Uncharacterized fimbrial-like protein ElfG
1	-0.186724	-0.202408	-0.201619	-0.101101	-0.0813461	-0.221838	gadB	1.06718	0.0182976	1.06734	Glutamate decarboxylase beta (GAD-beta) (EC 4.1.1.15)
1	-0.204364	-0.0809431	-0.139375	-0.0650958	0.0881026	0.252271	pqiC	-0.0544745	-1.0654	1.06679	Intermembrane transport lipoprotein PqiC
1	0.159493	0.0127715	0.0763007	0.133578	0.123727	-0.0206979	agaS	-1.06369	-0.0634736	1.06559	Putative D-galactosamine-6-phosphate deaminase AgaS (EC 3.5.99.-) (Gam-6-P deaminase/isomerase)
1	-0.0231742	0.142398	0.0670805	-0.0445153	0.112967	0.257503	aaeA	-0.926343	-0.525235	1.06489	p-hydroxybenzoic acid efflux pump subunit AaeA (pHBA efflux pump protein A)
1	-0.197833	-0.220318	-0.144009	-0.125326	-0.129068	-0.139998	tdcB	1.06419	-0.0282233	1.06456	L-threonine dehydratase catabolic TdcB (EC 4.3.1.19) (L-serine dehydratase) (EC 4.3.1.17) (Threonine deaminase)
1	-0.225129	-0.160261	-0.164072	-0.157459	-0.14744	-0.0709221	yfdH	1.05802	-0.111581	1.06389	Prophage bactoprenol glucosyl transferase homolog (EC 2.4.1.-) (Bactoprenol glucosyl transferase homolog from prophage CPS-53)
1	-0.106889	-0.1568	-0.206078	-0.0763222	-0.0716631	-0.359078	epd	0.999138	0.364828	1.06366	D-erythrose-4-phosphate dehydrogenase (E4PDH) (EC 1.2.1.72)
1	0.129551	0.173428	0.172331	-0.00422446	0.113167	-0.107142	ybaY	-0.941178	0.493943	1.06292	Uncharacterized lipoprotein YbaY
1	0.137322	0.0648721	0.103229	0.0362541	0.0451244	0.157228	punC	-1.03731	-0.231187	1.06276	purine nucleoside transporter PunC
1	0.0973991	0.158029	0.0678792	0.058117	0.0514354	0.121978	argF	-1.05703	-0.109878	1.06272	Ornithine carbamoyltransferase subunit F (OTCase-2) (EC 2.1.3.3)
1	0.0268411	0.0717853	0.0105912	0.112068	0.105796	0.132343	yfaY	-0.976925	-0.41741	1.06236	NMN amidohydrolase-like protein YfaY
1	0.106701	0.104321	0.129638	0.108243	0.0538722	0.031576	mdtP	-1.05626	0.109185	1.06189	Multidrug resistance outer membrane protein MdtP
1	-0.0455891	-0.0390609	-0.177267	0.183215	0.0310177	0.193448	dedD	-0.606156	-0.868725	1.0593	Cell division protein DedD
1	0.0375505	0.0507812	0.139548	-0.0111109	0.115105	0.199439	ykfH	-0.980926	-0.3993	1.05908	Uncharacterized protein YkfH
1	-0.19722	-0.1786	-0.156574	-0.179377	-0.161443	-0.0322779	yqiI	1.0432	-0.181679	1.0589	Uncharacterized protein YqiI
1	0.0394907	0.0579357	0.0978608	0.0405863	0.0414524	0.235659	dcuC	-0.967778	-0.429454	1.05878	Anaerobic C4-dicarboxylate transporter DcuC
1	0.108504	0.158967	0.11841	0.0769851	0.039527	0.041793	entE	-1.04627	0.161215	1.05862	Enterobactin synthase component E (EC 6.3.2.14) (2,3-dihydroxybenzoate-AMP ligase) (DHB-AMP ligase) (2,3-dihydroxybenzoate-AMP synthase) (EC 2.7.7.58) (Dihydroxybenzoic acid-activating enzyme) (Enterochelin synthase E) (S-dihydroxybenzoyltransferase) (EC 2.5.1.-)
1	0.138863	0.0776507	0.140436	0.0880345	0.0356789	0.0613606	pepN	-1.05643	0.0603038	1.05815	Aminopeptidase N (EC 3.4.11.2) (Alpha-aminoacylpeptide hydrolase)
1	0.0797658	0.176789	0.0520185	0.107761	0.0735957	0.0378988	symE	-1.05747	0.0352839	1.05805	Toxic protein SymE (Putative endoribonuclease SymE) (EC 3.1.-.-)
1	0.0210201	0.0323665	0.0562052	0.0463552	0.135837	0.161228	hokA	-0.932889	-0.498978	1.05795	Protein HokA
1	0.0963805	0.0404045	0.128103	0.0450662	0.157233	0.0563211	tyrA	-1.04215	-0.17221	1.05628	T-protein [Includes: Chorismate mutase (CM) (EC 5.4.99.5); Prephenate dehydrogenase (PDH) (EC 1.3.1.12)]
1	0.103121	0.0976027	0.089959	0.201738	0.0467301	-0.087848	yoaE	-1.01047	0.30748	1.05621	UPF0053 inner membrane protein YoaE
1	0.0741524	0.119668	0.0745204	0.044288	0.0761558	0.14818	opgB	-1.02757	-0.242518	1.0558	OPG periplasmic biosynthetic phosphoglycerol transferases I (membrane-bound) and II (soluble)
1	-0.0174782	0.118157	0.00468493	0.115509	0.105155	0.143613	ygbJ	-0.976869	-0.400538	1.0558	Putative dehydrogenase
1	0.10903	0.0779252	0.0777302	0.103828	0.0943314	0.0496444	yagA	-1.05095	-0.0986205	1.05557	Uncharacterized protein YagA
1	0.126426	0.171224	0.073142	0.0329817	0.117651	0.0154124	copA	-1.05367	0.0596745	1.05536	Copper-exporting P-type ATPase (EC 7.2.2.8) (Copper-exporting P-type ATPase A) (Cu(+)-exporting ATPase) (Soluble copper chaperone CopA(Z))
1	0.135178	0.0755887	0.136611	0.0798276	0.115443	-0.0293161	yoaB	-1.0455	0.136273	1.05434	RutC family protein YoaB
1	0.0371147	0.130956	0.0132427	0.126183	-0.0137019	0.209994	rutA	-0.997506	-0.338177	1.05327	Pyrimidine monooxygenase RutA (EC 1.14.99.46)
1	0.0931771	0.165419	0.0976794	0.118846	0.0290432	0.0126887	yjfY	-1.031	0.211769	1.05252	Uncharacterized protein YjfY
1	0.111513	0.132124	0.134788	0.0202499	0.0635336	0.106252	sbcC	-1.05084	-0.0188554	1.05101	Nuclease SbcCD subunit C
1	-0.179668	-0.152556	-0.106916	-0.175097	-0.163588	-0.126275	yafV	1.04187	0.137212	1.05087	Omega-amidase YafV (EC 3.5.1.3)
1	-0.0071119	-0.0135181	-0.0342286	-0.0205691	0.0394366	-0.515407	nrfF	0.389015	0.976059	1.05073	Formate-dependent nitrite reductase complex subunit NrfF
1	0.113194	0.271291	-0.00859636	0.0915789	0.0644982	-0.041608	cpoB	-1.01733	0.257031	1.0493	Cell division coordinator CpoB
1	0.0718894	0.0779289	0.119087	0.0619702	0.094393	0.109426	fsr	-1.03493	-0.170424	1.04886	Fosmidomycin resistance protein
1	0.118818	0.131358	0.0765929	0.0482146	0.16159	-0.397715	yjbJ	-0.581104	0.871878	1.04778	UPF0337 protein YjbJ
1	-0.225304	-0.230856	-0.14635	-0.0164495	-0.0873411	-0.280532	glpE	1.03043	0.189421	1.04769	Thiosulfate sulfurtransferase GlpE (EC 2.8.1.1)
1	0.119179	0.095612	0.120846	0.0419015	0.0494646	0.124396	poxB	-1.04225	-0.104562	1.04748	Pyruvate dehydrogenase [ubiquinone] (EC 1.2.5.1) (Pyruvate oxidase) (POX) (Pyruvate:ubiquinone-8 oxidoreductase)
1	0.0588002	0.196635	0.124545	0.0207858	0.18989	-0.0754105	rraA	-1.0159	0.254069	1.04719	Regulator of ribonuclease activity A
1	-0.052722	-0.170914	0.229465	0.0247402	0.0138459	0.348783	yhdN	-0.749959	-0.730791	1.04714	Uncharacterized protein YhdN
1	-0.229656	-0.201825	-0.0962083	-0.164824	-0.144125	-0.0656642	garK	1.04408	-0.078036	1.047	Glycerate 2-kinase (EC 2.7.1.165) (Glycerate kinase 1) (GK1)
1	0.0249054	0.0421296	0.00898212	-0.15294	0.100655	0.309564	eno	-0.661103	-0.808032	1.04402	Enolase (EC 4.2.1.11) (2-phospho-D-glycerate hydro-lyase) (2-phosphoglycerate dehydratase)
1	0.0724452	0.0692669	0.0683269	0.0762494	0.10947	0.101412	nikC	-1.01055	-0.261777	1.04391	Nickel transport system permease protein NikC
1	0.0332163	0.0329718	0.152345	0.134261	-0.00982846	0.191633	atoA	-1.02035	-0.217723	1.04332	Acetate CoA-transferase subunit beta (EC 2.8.3.8) (Acetyl-CoA:acetoacetate CoA-transferase subunit beta)
1	0.135027	0.0617734	0.101058	0.0516555	0.0480528	0.129604	tmcA	-1.02614	-0.183071	1.04234	tRNA(Met) cytidine acetyltransferase TmcA (EC 2.3.1.193)
1	0.0533453	0.0498731	-0.0162078	0.0183089	0.0214683	0.267036	yrfG	-0.821126	-0.642023	1.04233	GMP/IMP nucleotidase YrfG (EC 3.1.3.5)
1	0.0352434	0.0936398	0.262804	0.103921	-0.12762	-0.0972982	cmoA	-0.611794	0.843492	1.042	Carboxy-S-adenosyl-L-methionine synthase (Cx-SAM synthase) (EC 2.1.3.-)
1	0.117977	-0.000105809	0.0326692	0.0167871	0.166364	0.0967725	rlmF	-0.935622	-0.458401	1.04188	Ribosomal RNA large subunit methyltransferase F (EC 2.1.1.181) (23S rRNA mA1618 methyltransferase) (rRNA adenine N-6-methyltransferase)
1	0.0211162	0.157361	0.00599148	0.0611013	0.0173242	0.233254	ypfG	-0.956693	-0.408694	1.04033	Uncharacterized protein YpfG
1	0.11773	0.433119	0.264056	-0.331428	-0.0329115	0.137597	tusD	-0.809128	0.653848	1.04029	Sulfurtransferase TusD (EC 2.8.1.-) (tRNA 2-thiouridine synthesizing protein D)
1	0.102419	0.0957129	0.0974197	-0.0586072	-0.245609	-0.198036	ynjD	0.0753174	1.03515	1.03789	Uncharacterized ABC transporter ATP-binding protein YnjD
1	0.144007	0.0190255	0.0418206	0.0481637	-0.00675541	0.219909	yghU	-0.940057	-0.439492	1.03772	Disulfide-bond oxidoreductase YghU (EC 1.8.4.-) (GSH-dependent disulfide-bond oxidoreductase YghU) (GST N2-2) (Organic hydroperoxidase) (EC 1.11.1.-)
1	0.0988196	0.134143	0.277074	-0.0207888	0.00478538	-0.0477113	puuD	-0.825725	0.628459	1.03768	Gamma-glutamyl-gamma-aminobutyrate hydrolase PuuD (Gamma-Glu-GABA hydrolase) (EC 3.5.1.94)
1	0.0725099	0.255147	0.119846	0.0399713	-0.00835417	-0.110093	ypeA	-0.774558	0.690401	1.03759	Acetyltransferase YpeA (EC 2.3.1.-)
1	-0.12922	-0.240333	-0.208369	-0.13983	-0.172672	0.056074	yfiR	0.903758	-0.50956	1.03751	Protein YfiR
1	0.13946	0.00452133	0.0407286	0.052551	0.0278258	0.188541	yidF	-0.938969	-0.441211	1.03746	Uncharacterized protein YidF
1	0.0903484	0.215515	0.128003	0.0216698	0.0943168	-0.0566973	yfbU	-0.962506	0.386544	1.03722	UPF0304 protein YfbU
1	0.131403	0.129861	0.0601295	0.134524	0.0323534	0.00261349	ymdF	-1.02833	0.134107	1.03704	Uncharacterized protein YmdF
1	0.0345236	-0.130397	0.0451592	0.198019	0.0229187	0.174386	ycaC	-0.852959	-0.589496	1.03684	Probable hydrolase YcaC (EC 4.-.-.-)
1	0.0400344	0.148278	0.173699	0.0395999	0.0997982	0.0552566	ugpA	-1.03104	0.106174	1.03649	sn-glycerol-3-phosphate transport system permease protein UgpA
1	-0.0197029	0.111425	0.0876037	0.18662	0.0930965	0.038208	yohJ	-1.03517	-0.0431869	1.03607	UPF0299 membrane protein YohJ
1	0.0582584	0.15075	0.0903331	0.0809051	0.143972	-0.0140359	ygcR	-1.03342	0.072212	1.03594	Putative electron transfer flavoprotein subunit YgcR
1	0.0541657	0.0438579	0.0583022	0.0888706	0.0743442	0.151223	wcaJ	-0.967506	-0.369597	1.0357	UDP-glucose:undecaprenyl-phosphate glucose-1-phosphate transferase (UDP-Glc:Und-P Glc-1-P transferase) (EC 2.7.8.31) (Colanic acid biosynthesis UDP-glucose lipid carrier transferase) (Glucosyl-P-P-undecaprenol synthase)
1	0.0343154	0.0986659	0.0290789	0.108169	0.123145	0.0816397	lldR	-0.999936	-0.269292	1.03556	Putative L-lactate dehydrogenase operon regulatory protein
1	-0.0133918	0.283804	0.121663	0.0759778	0.0135838	0.0630353	yjiG	-0.99336	0.292389	1.0355	Inner membrane protein YjiG
1	0.11278	0.158627	0.0822745	0.0589699	0.0997735	0.00232813	araA	-1.02889	0.108837	1.03463	L-arabinose isomerase (EC 5.3.1.4)
1	0.213114	0.12745	-0.00116366	0.0175892	0.217116	-0.110665	ibpB	-1.03221	0.0437108	1.03313	Small heat shock protein IbpB (16 kDa heat shock protein B)
1	0.139408	0.0574706	0.0534771	0.128776	0.141261	-0.0602579	aaeB	-1.03257	0.0170234	1.03271	p-hydroxybenzoic acid efflux pump subunit AaeB (pHBA efflux pump protein B)
1	-0.21342	-0.22099	-0.134738	-0.136342	-0.143506	-0.0520863	tdcE	1.01379	-0.190719	1.03157	PFL-like enzyme TdcE (Keto-acid formate acetyltransferase) (Keto-acid formate-lyase) (Ketobutyrate formate-lyase) (KFL) (EC 2.3.1.-) (Pyruvate formate-lyase) (PFL) (EC 2.3.1.54)
1	0.0920921	0.156551	0.0761149	0.0704779	0.076021	0.051133	yegV	-1.03021	0.0197198	1.0304	Uncharacterized sugar kinase YegV (EC 2.7.1.-)
1	0.0797615	0.026306	0.0368872	0.104348	0.107787	0.0919178	yihY	-0.971933	-0.338534	1.0292	UPF0761 membrane protein YihY
1	0.0384214	0.0608488	0.00550358	0.134468	0.0854525	0.113476	yecM	-0.960806	-0.367012	1.02852	Protein YecM
1	0.0879497	0.107131	0.0397537	0.0585142	0.0429376	0.162029	pflD	-0.985449	-0.29008	1.02726	Probable dehydratase PflD (EC 4.2.1.-)
1	0.0315209	0.1101	0.11382	0.134096	0.0701327	0.0519523	sbcD	-1.02648	0.0105519	1.02653	Nuclease SbcCD subunit D
1	0.0975734	0.13414	0.0815187	0.120274	0.0717916	-0.0212009	astE	-1.01164	0.162746	1.02465	Succinylglutamate desuccinylase (EC 3.5.1.96)
1	-0.220412	-0.307681	-0.194891	-0.0284677	-0.0661602	-0.117787	zntB	0.955316	-0.367076	1.02341	Zinc transport protein ZntB
1	0.08307	-0.0238895	-0.0190779	0.121152	0.0276473	0.176813	btuC	-0.860642	-0.552507	1.02273	Vitamin B12 import system permease protein BtuC
1	0.0991518	-0.0346448	0.0155844	0.0594972	0.244068	-0.00104177	copD	-0.927516	-0.430442	1.02253	Copper-sequestring protein
1	-0.00675438	-0.0390318	0.00495605	0.00688572	0.0236211	0.293392	nikB	-0.654784	-0.785163	1.02236	Nickel transport system permease protein NikB
1	0.127571	0.0436592	0.142056	0.0651983	0.0514893	0.0916187	phoB	-1.01983	-0.0675593	1.02207	Phosphate regulon transcriptional regulatory protein PhoB
1	-0.144728	-0.219137	-0.0459259	-0.0524431	-0.166868	-0.248703	yecH	0.934739	0.413093	1.02195	Uncharacterized protein YecH
1	-0.0220719	0.097965	0.108275	0.0519373	0.113142	0.159216	fdnH	-0.973229	-0.311491	1.02186	Formate dehydrogenase, nitrate-inducible, iron-sulfur subunit (Anaerobic formate dehydrogenase iron-sulfur subunit) (Formate dehydrogenase-N subunit beta) (FDH-N subunit beta)
1	0.101725	0.0404291	-0.0121427	-0.0262751	0.0531307	0.234483	iaaA	-0.819471	-0.610149	1.02167	Isoaspartyl peptidase (EC 3.4.19.5) (Beta-aspartyl-peptidase) (EcAIII) (Isoaspartyl dipeptidase) [Cleaved into: Isoaspartyl peptidase subunit alpha; Isoaspartyl peptidase subunit beta]
1	0.246285	0.336437	-0.174408	0.134986	-0.125797	0.0413091	yraN	-1.00134	0.201076	1.02133	UPF0102 protein YraN
1	0.0902829	-0.0257926	0.0707761	0.0994215	0.0902085	0.113912	rlmJ	-0.951036	-0.372138	1.02125	Ribosomal RNA large subunit methyltransferase J (EC 2.1.1.266) (23S rRNA (adenine(2030)-N6)-methyltransferase) (23S rRNA m6A2030 methyltransferase)
1	-0.187984	-0.127552	-0.186826	-0.1645	-0.125424	-0.117948	ydjE	1.01943	-0.0282314	1.01982	Inner membrane metabolite transport protein YdjE
1	0.0790232	0.0564279	0.110704	0.113114	0.037127	0.109172	paaZ	-1.01113	-0.128308	1.01924	Bifunctional protein PaaZ [Includes: 2-oxepin-2(3H)-ylideneacetyl-CoA hydrolase (EC 3.3.2.12) (Oxepin-CoA hydrolase); 3-oxo-5,6-dehydrosuberyl-CoA semialdehyde dehydrogenase (EC 1.2.1.91)]
1	0.0258163	0.0126053	0.179377	0.175019	0.0460605	0.0633958	smrB	-1.01896	-0.00579555	1.01897	Putative DNA endonuclease
1	0.234304	0.0996482	0.202028	-0.122121	0.120424	0.0205714	recX	-1.00258	0.181288	1.01884	Regulatory protein RecX (Protein OraA)
1	0.0311678	0.115134	0.174935	0.12802	0.0579919	-0.0210041	ybhR	-0.976984	0.288287	1.01863	Probable multidrug ABC transporter permease YbhR
1	-0.210433	-0.190267	-0.0606222	-0.091916	-0.0431005	-0.300084	tus	0.954493	0.353316	1.01779	DNA replication terminus site-binding protein (Ter-binding protein)
1	-0.186491	-0.207532	-0.207852	-0.14935	-0.0785349	-0.0313348	sfmF	0.926736	-0.420497	1.01767	Uncharacterized fimbrial-like protein SfmF
1	0.0426803	-0.0315746	0.0515471	0.342474	0.0466266	-0.051758	nuoI	-1.01694	-0.0103569	1.017	NADH-quinone oxidoreductase subunit I (EC 7.1.1.-) (NADH dehydrogenase I subunit I) (NDH-1 subunit I) (NUO9)
1	-0.195322	-0.188732	-0.304417	-0.0380934	-0.0313354	0.033296	modB	0.661208	-0.770918	1.01563	Molybdenum transport system permease protein ModB
1	0.160522	0.067917	0.107915	0.096591	0.015627	0.0504869	nudF	-1.01285	0.0566694	1.01443	ADP-ribose pyrophosphatase (EC 3.6.1.13) (ADP-ribose diphosphatase) (ADP-ribose phosphohydrolase) (ASPPase) (Adenosine diphosphoribose pyrophosphatase) (ADPR-PPase)
1	0.0955433	-0.0921577	0.0776491	-0.159363	0.139039	0.246353	rnk	-0.653933	-0.774896	1.01395	Regulator of nucleoside diphosphate kinase
1	0.0321343	0.13044	0.0154268	0.0556165	0.0686566	0.16954	clsB	-0.945195	-0.359391	1.01121	Cardiolipin synthase B (CL synthase) (EC 2.7.8.-)
1	-0.112944	-0.320872	-0.177366	-0.0972887	-0.124352	-0.0767908	proA	0.952361	-0.339602	1.0111	Gamma-glutamyl phosphate reductase (GPR) (EC 1.2.1.41) (Glutamate-5-semialdehyde dehydrogenase) (Glutamyl-gamma-semialdehyde dehydrogenase) (GSA dehydrogenase)
1	0.0631575	0.0286949	0.0442585	0.0204141	0.151374	0.120058	yecF	-0.908337	-0.443567	1.01086	Uncharacterized protein YecF
1	-0.265592	-0.233346	-0.0719142	-0.0456407	-0.163947	-0.130909	ynbE	1.00788	0.0749247	1.01066	Uncharacterized protein YnbE
1	0.0505643	0.125842	0.0627503	0.0576752	0.140713	0.0560665	xylH	-0.999807	-0.147682	1.01066	Xylose transport system permease protein XylH
1	0.034985	0.084464	0.0368563	0.136842	0.0640228	0.106859	ybiO	-0.979962	-0.24662	1.01052	Moderate conductance mechanosensitive channel YbiO
1	0.130767	0.153814	0.104666	0.0394526	0.0163518	0.0845458	pyk	-1.00681	0.0817268	1.01012	pyruvate kinase 2
1	-0.0491362	-0.0488467	0.000645565	0.00548426	0.113694	0.224772	fdoH	-0.629251	-0.789455	1.00955	Formate dehydrogenase-O iron-sulfur subunit (Aerobic formate dehydrogenase iron-sulfur subunit) (FDH-Z subunit beta) (Formate dehydrogenase-O subunit beta)
1	0.0555786	0.11148	0.0819066	0.112202	0.0863368	0.0447769	ybcH	-1.00865	-0.0369817	1.00932	Uncharacterized protein YbcH
1	0.0691584	0.0764938	0.0183569	0.0811281	0.13305	0.0686181	cusA	-0.966244	-0.289454	1.00867	Cation efflux system protein CusA
1	0.114981	0.0485242	0.0773288	0.1251	0.123105	-0.0316501	glcD	-1.00826	0.00210352	1.00826	Glycolate oxidase subunit GlcD (EC 1.1.99.14) (Glycolate dehydrogenase subunit GlcD)
1	-0.231956	-0.204531	-0.157254	-0.0765823	-0.152428	-0.0919669	yghG	1.00175	-0.111861	1.00798	Lipoprotein YghG (Putative pilotin YghG)
1	-0.214658	-0.150295	-0.0929518	-0.165504	-0.128352	-0.125163	yegI	1.00296	0.0997293	1.00791	Protein kinase YegI (EC 2.7.-.-)
1	0.0573675	0.0570407	0.166088	0.0669195	0.0295503	0.155445	dbpA	-0.998446	-0.134743	1.0075	ATP-dependent RNA helicase DbpA (EC 3.6.4.13)
1	0.0243294	0.161377	0.0356533	0.0687564	0.0275524	0.185453	spy	-0.970206	-0.269466	1.00693	Periplasmic chaperone Spy (Spheroplast protein Y)
1	0.139882	0.128031	0.161	-0.00517562	0.137341	-0.100199	fepB	-0.935367	0.372637	1.00686	Ferrienterobactin-binding periplasmic protein
1	0.0404802	-0.221569	0.114712	0.0818345	-0.170686	0.409144	yidQ	-0.590092	-0.815284	1.00643	Uncharacterized protein YidQ
1	-0.240962	-0.217304	-0.13846	-0.132255	-0.109929	-0.0192151	yfdE	0.953871	-0.319327	1.0059	Acetyl-CoA:oxalate CoA-transferase (ACOCT) (EC 2.8.3.19) (Acetyl-coenzyme A transferase) (CoA:oxalate CoA-transferase)
1	0.138278	0.060959	0.0719062	0.156124	0.0370219	-0.0070609	ampG	-1.00228	0.0814231	1.00558	Anhydromuropeptide permease (AmpG permease) (Muropeptide:H(+) symporter)
1	0.0467601	0.0515825	0.156869	0.0517811	0.0792808	0.132817	ypjF	-0.989705	-0.177831	1.00555	Toxin YpjF
1	-0.190972	-0.167274	-0.149449	-0.171174	-0.118529	-0.0922417	phoE	1.00146	-0.0881887	1.00533	Outer membrane porin PhoE (Outer membrane pore protein E)
1	0.0780462	0.0667177	0.230821	0.0799999	0.0463027	-0.0210042	yecA	-0.945149	0.341901	1.00509	Uncharacterized protein YecA
1	0.0893153	0.105253	0.105755	0.133327	0.0297421	0.0200748	nrfA	-0.996413	0.131602	1.00507	Cytochrome c-552 (EC 1.7.2.2) (Ammonia-forming cytochrome c nitrite reductase) (Cytochrome c nitrite reductase)
1	0.0662656	0.150409	0.0868436	0.0801551	0.0528676	0.0760507	nimT	-1.00465	0.00265144	1.00465	2-nitroimidazole transporter
1	0.2314	0.0225471	0.00869363	0.14938	0.065769	-0.0583671	yafS	-1.00378	0.026395	1.00413	Uncharacterized protein YafS
1	-0.0932789	-0.310933	-0.190478	-0.0795163	-0.203374	0.0133787	btuD	0.906739	-0.430359	1.00369	Vitamin B12 import ATP-binding protein BtuD (EC 7.6.2.8) (Vitamin B12-transporting ATPase)
1	0.0983587	0.186557	0.0523616	0.0969917	0.0776086	-0.053902	ascG	-0.971718	0.250382	1.00346	HTH-type transcriptional regulator AscG (Cryptic asc operon repressor)
1	0.0890201	0.058868	0.106357	0.0835226	0.0125975	0.152896	marR	-0.985464	-0.187604	1.00316	Multiple antibiotic resistance protein MarR
1	-0.127346	0.130512	-0.0015107	-0.0558	-0.198754	-0.224426	glgA	0.455335	0.892819	1.00223	Glycogen synthase (EC 2.4.1.21) (Starch [bacterial glycogen] synthase)
1	-0.0632144	-0.114704	-0.0260372	0.0916797	0.174875	0.121904	yggU	-0.626304	-0.782391	1.00219	UPF0235 protein YggU
1	0.0859294	0.0169452	0.0774579	0.162982	-0.0743814	0.202892	hycA	-0.964259	-0.272982	1.00216	Formate hydrogenlyase regulatory protein HycA
1	0.0620104	0.121093	0.103951	0.10062	0.0852389	0.019197	atoE	-0.999787	0.0680345	1.0021	Putative short-chain fatty acid transporter
1	0.0293841	-0.0595209	-0.0136372	0.00153313	0.0582761	0.240266	dctA	-0.64675	-0.765023	1.00177	Aerobic C4-dicarboxylate transport protein
1	0.135507	0.0800874	0.0925189	0.139103	-0.00863769	0.0397007	yidB	-0.996725	0.10032	1.00176	Uncharacterized protein YidB
1	0.0934531	0.125691	0.025359	0.0693665	0.144137	0.0100001	thiP	-0.996402	-0.101335	1.00154	Thiamine transport system permease protein ThiP
1	0.0938609	0.0285685	0.0280434	0.0873244	0.0696248	0.123716	nrfE	-0.933715	-0.358799	1.00028	Probable cytochrome c-type biogenesis protein NrfE
1	-0.0508014	-0.177669	-0.0789191	-0.0321262	-0.0623333	-0.414642	tatE	0.77041	0.637333	0.999863	Sec-independent protein translocase protein TatE
1	0.023968	0.168093	0.102867	0.0824592	0.11635	0.00305198	bglA	-0.993468	0.110194	0.99956	6-phospho-beta-glucosidase BglA (EC 3.2.1.86) (Phospho-beta-glucosidase A)
1	0.0361296	0.11995	0.161162	0.0613526	0.0436959	0.115084	ybcO	-0.999559	0.000638073	0.99956	Putative nuclease YbcO (EC 3.1.-.-)
1	-0.227067	-0.274569	-0.1719	-0.110603	0.0345268	-0.0364349	yneE	0.7859	-0.615864	0.998463	UPF0187 protein YneE
1	0.0691628	0.0414961	0.0628971	0.0783427	0.068552	0.1361	gcd	-0.945746	-0.319993	0.998414	Quinoprotein glucose dehydrogenase (EC 1.1.5.2) (Glucose dehydrogenase [pyrroloquinoline-quinone])
1	-0.0381358	-0.185641	-0.111653	-0.00526935	-0.22087	-0.287193	hemN	0.845431	0.529909	0.997777	Oxygen-independent coproporphyrinogen III oxidase (CPO) (EC 1.3.98.3) (Coproporphyrinogen III dehydrogenase) (CPDH)
1	0.0212332	0.0110123	-0.0696023	-0.179079	-0.262661	-0.18374	lpxM	0.721455	0.688949	0.997571	Lipid A biosynthesis myristoyltransferase (EC 2.3.1.243) (Kdo(2)-lauroyl-lipid IV(A) myristoyltransferase)
1	-0.194796	-0.0521849	0.00789965	-0.00483043	-0.214698	-0.225231	rsxD	0.710421	0.698599	0.996363	Ion-translocating oxidoreductase complex subunit D (EC 7.-.-.-) (Rsx electron transport complex subunit D)
1	0.0508577	0.166933	0.0780971	0.0718896	0.145039	-0.03362	yjiA	-0.989122	0.116163	0.99592	P-loop guanosine triphosphatase YjiA (EC 3.6.-.-) (GTP-binding protein YjiA)
1	0.133368	0.262381	0.0570944	-0.0463538	0.0873892	-0.224782	psiE	-0.665565	0.739116	0.994621	Protein PsiE
1	0.0350868	0.0873003	0.161503	0.0191126	0.0851646	0.142494	csiE	-0.981942	-0.155661	0.994203	Stationary phase-inducible protein CsiE
1	0.170162	-0.0871359	-0.0220912	0.211755	0.0432746	0.0350679	yedD	-0.932448	-0.341071	0.992869	Uncharacterized lipoprotein YedD
1	0.0385293	0.178765	0.00478132	0.0897765	0.0370638	0.135724	mdtA	-0.972611	-0.19816	0.992593	Multidrug resistance protein MdtA (Multidrug transporter MdtA)
1	-0.21646	-0.254316	-0.151905	0.0359169	-0.337112	0.0265474	nadE	0.978661	-0.16567	0.992584	NH(3)-dependent NAD(+) synthetase (EC 6.3.1.5) (Nicotinamide adenine dinucleotide synthetase) (NADS) (Nitrogen regulatory protein)
1	0.105417	0.114089	0.107349	-0.0181056	0.101628	0.107811	leuC	-0.98244	-0.136702	0.991905	3-isopropylmalate dehydratase large subunit (EC 4.2.1.33) (Alpha-IPM isomerase) (IPMI) (Isopropylmalate isomerase)
1	-0.222428	-0.188925	-0.149838	-0.142436	-0.122413	-0.0355347	djlB	0.961256	-0.243291	0.991566	Uncharacterized J domain-containing protein DjlB
1	0.164644	0.0562007	0.045741	0.0359908	0.165401	-0.0171857	yraQ	-0.984941	-0.112655	0.991363	UPF0718 protein YraQ
1	0.0962744	0.174558	0.10315	-0.147057	0.15736	0.160835	yehX	-0.957707	-0.255977	0.991326	Glycine betaine uptake system ATP-binding protein YehX (EC 7.4.2.-)
1	0.0407409	0.234879	0.0800739	0.0406648	0.0479608	0.0810185	hcxB	-0.986739	0.0924058	0.991056	Hydroxycarboxylate dehydrogenase B (EC 1.1.1.-) (2-oxoglutarate reductase) (Hydroxyphenylpyruvate reductase) (EC 1.1.1.237) (Phenylpyruvate reductase)
1	0.0674017	0.223755	0.165564	-0.00346984	0.0230785	0.0229473	tas	-0.914549	0.380726	0.990632	Protein tas
1	0.0797579	0.0891275	0.118535	0.0648608	0.0868413	0.0582293	yehQ	-0.989866	-0.0315291	0.990368	Protein YehQ
1	0.114052	0.0564861	0.0332136	0.0424127	0.150293	0.0455143	ghxP	-0.956924	-0.255158	0.990358	Guanine/hypoxanthine permease GhxP
1	-0.211976	-0.151332	-0.152572	-0.143317	-0.124844	-0.101109	pphB	0.988563	-0.0506957	0.989862	Serine/threonine-protein phosphatase 2 (EC 3.1.3.16)
1	0.0418026	0.23227	0.106757	0.0414347	0.105507	-0.120417	fepC	-0.858338	0.492677	0.989684	Ferric enterobactin transport ATP-binding protein FepC
1	-0.172427	-0.211432	-0.0771766	-0.216292	-0.144258	-0.0145567	yhdE	0.975747	-0.16187	0.989083	dTTP/UTP pyrophosphatase (dTTPase/UTPase) (EC 3.6.1.9) (Nucleoside triphosphate pyrophosphatase) (Nucleotide pyrophosphatase) (Nucleotide PPase)
1	0.107964	0.172415	0.0918847	0.0337101	0.056389	0.042571	dinJ	-0.981973	0.117243	0.988947	Antitoxin DinJ
1	-0.226936	-0.164753	-0.149224	-0.146435	-0.106979	-0.0831338	tdcA	0.979448	-0.130124	0.988054	HTH-type transcriptional regulator TdcA (Tdc operon transcriptional activator)
1	0.026776	0.14452	0.0651454	0.108464	0.0121338	0.141153	yniA	-0.97814	-0.129375	0.986659	Probable ketoamine kinase YniA (EC 2.7.1.-)
1	0.0910683	0.128924	0.181154	0.0387147	0.0722526	-0.0832776	moeB	-0.877125	0.451058	0.986307	Molybdopterin-synthase adenylyltransferase (EC 2.7.7.80) (MoaD protein adenylase) (Molybdopterin-converting factor subunit 1 adenylase) (Sulfur carrier protein MoaD adenylyltransferase)
1	0.110626	0.122503	0.0136502	0.0790341	0.0630526	0.0758947	ygdQ	-0.974947	-0.147592	0.986055	UPF0053 inner membrane protein YgdQ
1	-0.0679293	-0.00715337	-0.1944	-0.0697994	-0.00377149	0.281073	hha	-0.179335	-0.967819	0.984294	Hemolysin expression-modulating protein Hha
1	0.0119267	0.106563	0.0666341	0.157403	-0.0689341	0.214201	mscL	-0.95859	-0.223056	0.984199	Large-conductance mechanosensitive channel
1	-0.0730964	-0.176494	-0.113474	-0.0524941	-0.122461	-0.322947	asmA	0.862817	0.473128	0.984024	Protein AsmA
1	0.0195196	0.111328	0.0500175	0.0884479	0.150199	0.038602	sltY	-0.969097	-0.166763	0.983341	Lytic murein transglycosylase, soluble
1	-0.112618	-0.079921	-0.197857	-0.168415	-0.19159	-0.122865	yohD	0.974283	0.132108	0.983199	Inner membrane protein YohD
1	0.0793795	0.167198	0.0491122	0.0888313	0.0620788	0.0321231	artM	-0.98118	0.0522041	0.982568	Arginine ABC transporter permease protein ArtM
1	0.0950212	0.106201	0.0375784	0.100321	0.0390467	0.089791	rspA	-0.973627	-0.131901	0.982521	Starvation-sensing protein RspA
1	-0.200302	0.442035	-0.0586048	-0.311771	0.231749	0.342127	rpmE	-0.686157	-0.702617	0.982081	50S ribosomal protein L31 (Large ribosomal subunit protein bL31-A)
1	0.0677098	0.136493	0.136816	0.0648096	0.0439174	0.0525537	zntA	-0.972233	0.12748	0.980556	Zinc/cadmium/lead-transporting P-type ATPase (EC 7.2.2.-) (EC 7.2.2.12) (EC 7.2.2.21) (Pb(II)/Cd(II)/Zn(II)-translocating ATPase) (Zn(2+)/Cd(2+)/Pb(2+) export ATPase)
1	0.077553	0.104517	0.059949	0.0458774	0.0556245	0.137045	envY	-0.954072	-0.226234	0.980528	Porin thermoregulatory protein EnvY
1	0.0175391	0.101157	-0.142855	0.0135982	-0.43798	-0.129821	tpiA	0.559759	0.804578	0.980141	Triosephosphate isomerase (TIM) (TPI) (EC 5.3.1.1) (Triose-phosphate isomerase)
1	0.129823	-0.0185987	0.0471312	0.0276812	0.228103	-0.0133741	yjbR	-0.930475	-0.305521	0.97935	Uncharacterized protein YjbR
1	0.113362	0.0456475	0.0729881	0.0890314	0.0434747	0.0979737	prpD	-0.963201	-0.17365	0.978729	2-methylcitrate dehydratase (2-MC dehydratase) (EC 4.2.1.79) ((2S,3S)-2-methylcitrate dehydratase) (Aconitate hydratase) (ACN) (Aconitase) (EC 4.2.1.3)
1	0.0796726	-0.0115083	0.0489786	0.034476	0.0835401	0.160358	pncB	-0.855822	-0.473319	0.977988	Nicotinate phosphoribosyltransferase (NAPRTase) (EC 6.3.4.21)
1	-0.118178	-0.232408	-0.148335	0.0270372	0.0293732	0.16396	nhaA	0.0419072	-0.976819	0.977718	Na(+)/H(+) antiporter NhaA (Sodium/proton antiporter NhaA)
1	-0.0728809	-0.115783	-0.203624	-0.131055	-0.100455	-0.275303	bcsF	0.935055	0.284807	0.977467	Cellulose biosynthesis protein BcsF
1	0.155766	0.102933	0.102762	-0.0186513	0.144338	-0.000888259	yjjU	-0.976373	0.0283853	0.976785	Uncharacterized protein YjjU (EC 3.1.1.-)
1	0.024197	0.0213079	0.0919574	0.079782	0.0690174	0.156474	phnD	-0.910142	-0.353325	0.976318	Phosphonates-binding periplasmic protein
1	-0.215474	-0.14275	-0.0999337	-0.126754	-0.154262	-0.120966	xylF	0.968256	0.122543	0.97598	D-xylose-binding periplasmic protein
1	0.0580285	0.129443	0.177107	0.087098	0.0272222	-0.0783277	mdtK	-0.842944	0.491547	0.975793	Multidrug resistance protein MdtK (Multidrug-efflux transporter)
1	-0.0111107	0.164749	0.146428	0.0226188	-0.122793	-0.180128	rluF	-0.254674	0.94136	0.975201	Dual-specificity RNA pseudouridine synthase RluF (EC 5.4.99.-) (EC 5.4.99.21) (23S rRNA pseudouridine(2604) synthase) (Ribosomal large subunit pseudouridine synthase F) (rRNA pseudouridylate synthase F) (rRNA-uridine isomerase F) (tRNA(Tyr) pseudouridine(35) synthase)
1	0.0541134	0.0141944	0.0725809	0.065856	0.209611	0.00439272	ulaG	-0.941063	-0.255177	0.975046	Probable L-ascorbate-6-phosphate lactonase UlaG (EC 3.1.1.-) (L-ascorbate utilization protein G)
1	0.111307	0.124289	0.0979041	0.0701162	0.0530958	0.0196787	nrdD	-0.967478	0.120018	0.974894	Anaerobic ribonucleoside-triphosphate reductase (EC 1.1.98.6) (Class III ribonucleoside-triphosphate reductase)
1	0.0111516	0.0242227	0.071473	0.145411	0.102412	0.0724965	ycdY	-0.941002	-0.252574	0.97431	Chaperone protein YcdY
1	0.0309773	0.0157045	0.000727553	0.0115579	0.11219	0.172525	ccmH	-0.779362	-0.584283	0.974059	Cytochrome c-type biogenesis protein CcmH
1	0.0466307	0.152444	0.129725	0.111258	0.0526214	-0.0934547	pldB	-0.868452	0.44075	0.973894	Lysophospholipase L2 (EC 3.1.1.5) (Lecithinase B)
1	0.0877279	0.128945	0.155191	-0.0150273	0.137445	0.0100519	nanK	-0.967017	0.113704	0.973679	N-acetylmannosamine kinase (EC 2.7.1.60) (ManNAc kinase) (N-acetyl-D-mannosamine kinase)
1	0.0619789	0.0803587	0.0824341	0.0831344	0.0852366	0.0754332	hsdM	-0.963962	-0.135647	0.973459	Type I restriction enzyme EcoKI M protein (M.EcoKI) (EC 2.1.1.72)
1	0.103006	0.0106102	-0.0233899	0.136115	0.0786934	0.0687791	gpmM	-0.905924	-0.352041	0.971921	Phosphoglycero mutase III
1	-0.016825	0.215951	0.159364	0.0566088	-0.132119	-0.098959	pdxK	-0.471249	0.848837	0.970876	Pyridoxine/pyridoxal/pyridoxamine kinase (PN/PL/PM kinase) (EC 2.7.1.35) (B6-vitamer kinase) (Pyridoxal kinase 1) (PL kinase 1)
1	0.118363	0.0195294	0.028472	0.0796769	0.180713	-0.0209714	alkB	-0.948074	-0.207783	0.970577	Alpha-ketoglutarate-dependent dioxygenase AlkB (EC 1.14.11.33) (Alkylated DNA repair protein AlkB) (DNA oxidative demethylase AlkB)
1	0.22647	-0.143157	0.10173	0.0709455	0.0996394	0.0388709	citD	-0.925065	-0.293499	0.970509	Citrate lyase acyl carrier protein (Citrate lyase gamma chain)
1	0.0669856	-0.0414796	-0.00518206	0.120223	0.0657607	0.128694	treB	-0.828938	-0.50442	0.970349	PTS system trehalose-specific EIIBC component (EIIBC-Tre) (EII-Tre) [Includes: Trehalose-specific phosphotransferase enzyme IIB component (EC 2.7.1.201) (PTS system trehalose-specific EIIB component); Trehalose permease IIC component (PTS system trehalose-specific EIIC component)]
1	0.0946948	0.103346	0.0247635	0.0527528	0.00907846	0.173991	rtcA	-0.924412	-0.291099	0.969163	RNA 3'-terminal phosphate cyclase (RNA cyclase) (RNA-3'-phosphate cyclase) (EC 6.5.1.4)
1	-0.163671	0.127731	0.0835435	0.309003	-0.213091	0.34082	fbaA	-0.927197	-0.281786	0.96907	Fructose-bisphosphate aldolase class 2 (FBP aldolase) (FBPA) (EC 4.1.2.13) (Fructose-1,6-bisphosphate aldolase) (Fructose-bisphosphate aldolase class II)
1	0.164793	0.508523	0.0476808	-0.227036	-0.104639	0.168764	emrR	-0.854805	0.455764	0.968717	Transcriptional repressor of microcin B17 synthesis and multidrug efflux
1	0.116437	0.10329	0.0865148	0.0305358	0.0275127	0.129905	sufS	-0.960284	-0.123992	0.968256	Cysteine desulfurase (EC 2.8.1.7) (Selenocysteine beta-lyase) (SCL) (Selenocysteine lyase) (EC 4.4.1.16) (Selenocysteine reductase)
1	-0.0489316	0.0474138	-0.0589181	0.0560453	0.168063	0.124106	yceI	-0.739237	-0.624731	0.967864	Protein YceI
1	0.0743404	0.117531	0.0769896	0.0766442	0.0732993	0.055427	norV	-0.9672	-0.0341918	0.967804	Anaerobic nitric oxide reductase flavorubredoxin (FlRd) (FlavoRb)
1	-0.0287663	0.020459	-0.00145431	-0.0449874	0.0666297	0.270365	abgR	-0.632267	-0.731794	0.967101	HTH-type transcriptional regulator AbgR
1	-0.197791	-0.170901	-0.173283	-0.139485	-0.115145	-0.066427	yhbX	0.946836	-0.195386	0.966785	Putative transferase YhbX (EC 2.-.-.-)
1	0.0389905	0.0666927	0.0413678	0.0272681	0.0311428	0.219869	nadB	-0.855339	-0.449374	0.9662	L-aspartate oxidase (LASPO) (EC 1.4.3.16) (Quinolinate synthase B)
1	-0.142127	-0.165631	-0.19472	-0.155513	-0.00107538	0.142665	trhO	0.459308	-0.849831	0.966011	tRNA U34 hydroxylase TrhO
1	-0.0145707	-0.0795114	-0.135817	-0.170448	-0.00466982	-0.392868	trmL	0.787289	0.559516	0.965858	tRNA (cytidine(34)-2'-O)-methyltransferase (EC 2.1.1.207) (tRNA (cytidine/uridine-2'-O-)-methyltransferase TrmL)
1	-0.00404373	0.173218	0.0810097	0.115572	0.0705831	-0.283863	ybaV	-0.560782	0.786332	0.965813	Uncharacterized protein YbaV
1	-0.239155	-0.0633601	-0.134747	-0.20871	-0.11228	-0.0705853	bssS	0.96533	-0.000621428	0.96533	Biofilm regulator BssS
1	-0.00698799	0.0723425	0.101728	0.165273	0.0668912	0.0557737	cspI	-0.96256	-0.0649051	0.964746	Cold shock-like protein CspI (CPS-I)
1	0.11102	0.206084	0.103554	0.0275184	-0.0375252	-0.129426	bax	-0.662872	0.700904	0.96471	Protein bax
1	0.0963475	0.122945	0.115475	0.0875637	-0.0236206	0.0927384	wcaL	-0.959676	0.091487	0.964027	Putative colanic acid biosynthesis glycosyltransferase WcaL (EC 2.4.-.-)
1	0.0121953	0.121943	0.0624086	0.135132	0.0399819	0.0930762	recQ	-0.958604	-0.099962	0.963802	ATP-dependent DNA helicase RecQ (EC 3.6.4.12)
1	0.110933	0.0505551	0.128483	0.0649297	0.0673091	0.0520384	fadE	-0.96314	-0.016346	0.963279	Acyl-coenzyme A dehydrogenase (ACDH) (Acyl-CoA dehydrogenase) (EC 1.3.8.7) (EC 1.3.8.8)
1	0.16238	0.0878875	0.147256	0.0300699	0.0870779	-0.157506	potG	-0.818173	0.505627	0.961804	Putrescine transport ATP-binding protein PotG (EC 7.6.2.16)
1	0.087011	0.0912141	0.0671456	0.117898	0.0425372	0.048611	dtpD	-0.961365	-0.0229678	0.961639	Dipeptide permease D
1	0.0449893	0.128428	0.142115	0.0149324	0.0691415	0.115637	srmB	-0.960045	-0.0491056	0.9613	ATP-dependent RNA helicase SrmB (EC 3.6.4.13)
1	-0.0322123	-0.043788	0.0411321	0.0480455	0.157623	0.139174	ugpQ	-0.749348	-0.602127	0.961291	Glycerophosphodiester phosphodiesterase, cytoplasmic (Glycerophosphoryl diester phosphodiesterase, cytoplasmic) (EC 3.1.4.46)
1	-0.204445	-0.169189	-0.107104	-0.218179	-0.10237	-0.00197632	yqhA	0.926655	-0.249555	0.95967	UPF0114 protein YqhA
1	0.151251	-0.0256494	0.0581109	0.19257	0.0779623	-0.0679061	yiiM	-0.958646	0.0288639	0.959081	Protein YiiM
1	0.185756	0.140035	0.065711	0.122655	-0.103865	-0.0120697	ugpE	-0.871531	0.399193	0.958604	sn-glycerol-3-phosphate transport system permease protein UgpE
1	-0.0963334	0.0921568	-0.0280159	-0.0600984	-0.272295	-0.166548	tig	0.53777	0.792932	0.95809	Trigger factor (TF) (EC 5.2.1.8) (PPIase)
1	0.0286092	0.067258	0.0629131	0.105386	0.142273	0.0247283	rlmA	-0.944136	-0.158947	0.957422	23S rRNA (guanine(745)-N(1))-methyltransferase (EC 2.1.1.187) (23S rRNA m1G745 methyltransferase) (Ribosomal RNA large subunit methyltransferase A)
1	-0.218999	-0.223275	-0.0201733	-0.149486	-0.118613	-0.108941	yahC	0.955082	0.0655983	0.957332	Uncharacterized protein YahC
1	0.161809	0.123128	0.0407057	0.0303271	0.0472367	0.0640162	aroH	-0.956228	-0.0442238	0.95725	Phospho-2-dehydro-3-deoxyheptonate aldolase, Trp-sensitive (EC 2.5.1.54) (3-deoxy-D-arabino-heptulosonate 7-phosphate synthase) (DAHP synthase) (Phospho-2-keto-3-deoxyheptonate aldolase)
1	-0.17232	-0.0476187	-0.0876451	0.298816	0.329847	-0.12032	dnaQ	-0.799907	-0.523925	0.956216	DNA polymerase III subunit epsilon (EC 2.7.7.7)
1	0.0700301	0.122381	0.148994	-0.066285	0.148715	0.0921752	treR	-0.950603	-0.0988515	0.955729	HTH-type transcriptional regulator TreR (Trehalose operon repressor)
1	0.138802	0.0945701	0.0860768	0.0531115	0.0773974	0.00666551	rbsD	-0.953485	0.0654023	0.955726	D-ribose pyranase (EC 5.4.99.62)
1	-0.00366088	0.225894	0.118939	0.101482	-0.00231435	-0.00459392	yddH	-0.871154	0.391736	0.955179	Uncharacterized protein YddH
1	0.107842	0.0688906	0.119698	0.116348	0.0691161	-0.0648368	hemY	-0.92312	0.243952	0.95481	Protein HemY
1	0.0683885	0.0883152	0.108585	0.0801659	0.0694369	0.054	mutL	-0.954597	-0.0150352	0.954715	DNA mismatch repair protein MutL
1	-0.198537	-0.161386	-0.178058	-0.161473	-0.117702	0.0277989	yhcA	0.86868	-0.394927	0.954239	Uncharacterized fimbrial chaperone YhcA
1	0.11665	0.0970934	-0.0127841	0.161694	0.0485676	-0.00372106	mhpT	-0.953479	-0.0276353	0.953879	3-(3-hydroxy-phenyl)propionate transporter (3HPP transporter) (3-(3-hydroxy-phenyl)propionate:H(+) symporter) (3HPP:H(+) symporter)
1	0.0856235	0.150853	0.0709155	0.147591	-0.0273331	-0.000923439	ecnB	-0.916151	0.265045	0.95372	Entericidin B
1	0.0761031	-0.0814648	-0.0385024	0.133846	0.00730035	0.168379	gpmA	-0.737189	-0.603189	0.952515	2,3-bisphosphoglycerate-dependent phosphoglycerate mutase (BPG-dependent PGAM) (PGAM) (Phosphoglyceromutase) (dPGM) (EC 5.4.2.11)
1	0.156465	0.0479619	0.0758634	0.0791132	0.00899255	0.0862979	torS	-0.948599	-0.0824863	0.952179	Sensor protein TorS (EC 2.7.13.3)
1	0.0837653	0.211133	0.124707	0.0202002	0.0183332	-0.0364603	add	-0.842129	0.444322	0.952157	Adenosine deaminase (EC 3.5.4.4) (Adenosine aminohydrolase)
1	0.00628345	0.123111	0.0948062	0.155096	0.0789225	-0.0245073	uxuA	-0.939507	0.150158	0.95143	Mannonate dehydratase (EC 4.2.1.8) (D-mannonate hydro-lyase)
1	0.0179743	0.0311089	0.203767	0.1709	0.0420068	-0.0543155	hcaB	-0.8952	0.320982	0.951006	3-phenylpropionate-dihydrodiol/cinnamic acid-dihydrodiol dehydrogenase (EC 1.3.1.87) (2,3-dihydroxy-2,3-dihydrophenylpropionate dehydrogenase) (3-(cis-5,6-dihydroxycyclohexa-1,3-dien-1-yl)propanoate dehydrogenase) (CI-dihydrodiol dehydrogenase) (Cis-3-(2-carboxyethenyl)-3,5-cyclohexadiene-1,2-diol dehydrogenase) (Cis-3-(2-carboxyethyl)-3,5-cyclohexadiene-1,2-diol dehydrogenase) (PP-dihydrodiol de…
1	-0.150131	-0.263279	-0.1457	-0.158161	-0.0581457	0.000239891	trmA	0.813957	-0.491625	0.950905	tRNA/tmRNA (uracil-C(5))-methyltransferase (EC 2.1.1.-) (EC 2.1.1.35) (tRNA (uracil(54)-C(5))-methyltransferase) (tRNA(m5U54)-methyltransferase) (RUMT) (tmRNA (uracil(341)-C(5))-methyltransferase)
1	-0.231588	-0.110557	-0.129845	-0.174083	-0.152523	-0.0198785	tqsA	0.944863	-0.106882	0.950889	AI-2 transport protein TqsA (Transport of quorum-sensing signal protein)
1	0.0455544	0.109359	0.128742	0.10193	0.0729663	-0.00713693	hexR	-0.935962	0.165452	0.950473	HTH-type transcriptional regulator HexR (Hex regulon repressor)
1	-0.171361	-0.132825	-0.107997	-0.275071	-0.120676	0.0384308	yfeZ	0.914358	-0.258612	0.950227	Inner membrane protein YfeZ
1	0.0195934	0.0577571	0.0253039	-0.00913839	-0.136722	-0.299348	yfgM	0.190145	0.930905	0.950126	UPF0070 protein YfgM
1	0.0954801	0.189161	0.133268	-0.00354155	-0.0710182	-0.13318	purT	-0.533641	0.785105	0.949296	Formate-dependent phosphoribosylglycinamide formyltransferase (5'-phosphoribosylglycinamide transformylase 2) (Formate-dependent GAR transformylase) (EC 2.1.2.-) (GAR transformylase 2) (GART 2) (Non-folate glycinamide ribonucleotide transformylase) (Phosphoribosylglycinamide formyltransferase 2)
1	0.0470462	0.102952	0.146684	0.0656784	-0.000606776	0.141224	hyfA	-0.948601	-0.0323902	0.949154	Hydrogenase-4 component A (EC 1.-.-.-)
1	-0.246497	-0.172392	-0.208792	-0.0794231	-0.0938251	-0.00207154	queD	0.839322	-0.43899	0.947192	6-carboxy-5,6,7,8-tetrahydropterin synthase (CPH4 synthase) (EC 4.1.2.50) (Queuosine biosynthesis protein QueD)
1	0.0718124	0.0541825	0.109505	0.0137798	0.107778	0.104447	trpCF	-0.922105	-0.215274	0.9469	fused indole-3-glycerol phosphate synthase/phosphoribosylanthranilate isomerase
1	-0.181835	-0.132741	-0.19236	-0.152113	-0.118414	-0.0753478	ydeN	0.93493	-0.149239	0.946766	Uncharacterized sulfatase YdeN (EC 3.1.6.-)
1	0.0518524	0.0557345	-0.0180129	-0.00669185	0.0310687	0.233711	ybjJ	-0.752201	-0.574301	0.946376	Inner membrane protein YbjJ
1	-0.186837	-0.182485	-0.121408	-0.024726	-0.137507	-0.226264	yeaQ	0.911854	0.243366	0.943772	UPF0410 protein YeaQ
1	-0.000549079	0.0229547	0.0631742	-0.00801736	0.157677	0.143091	yjiM	-0.807774	-0.487342	0.943399	Putative dehydratase subunit YjiM (EC 4.-.-.-)
1	0.128437	0.106588	0.146489	0.0479727	0.0231173	-0.0116161	narZ	-0.897337	0.289965	0.943023	Respiratory nitrate reductase 2 alpha chain (EC 1.7.5.1)
1	-0.00353186	0.162801	0.0719481	0.0688	0.033783	0.148565	cynT	-0.931697	-0.144695	0.942866	Carbonic anhydrase 1 (EC 4.2.1.1) (Carbonate dehydratase 1)
1	-0.22754	0.261148	-0.162954	-0.128603	-0.260639	-0.0993981	yqgH	0.70727	0.623401	0.942794	Protein YqgH
1	0.140886	0.0982576	0.0993306	0.0886691	0.0201554	-0.0213066	yncE	-0.913239	0.232861	0.94246	Uncharacterized protein YncE
1	0.124923	0.0825929	0.106708	0.0556455	0.0709806	0.011186	yacH	-0.939095	0.0788279	0.942397	Uncharacterized protein YacH
1	-0.0479342	-0.0493495	-0.107985	0.0563643	-0.247111	-0.282012	lacI	0.611817	0.716604	0.942253	Lactose operon repressor
1	0.0100437	0.0355213	0.0760654	0.13149	0.0584565	0.110387	ykgE	-0.908383	-0.249495	0.942023	Uncharacterized protein YkgE
1	-0.192524	-0.238368	-0.161383	-0.124615	0.00773791	0.0402983	cfa	0.648839	-0.682541	0.941729	Cyclopropane-fatty-acyl-phospholipid synthase (CFA synthase) (Cyclopropane fatty acid synthase) (EC 2.1.1.79)
1	0.108748	0.111629	0.0357647	0.0566195	0.128577	-0.0111221	focB	-0.939595	-0.0288487	0.940038	Probable formate transporter 2 (Formate channel 2)
1	0.218409	0.119857	0.0419776	-0.0419429	0.0619351	0.0665146	yjdN	-0.937382	-0.0572987	0.939132	Protein YjdN
1	0.108319	0.0289668	0.140364	0.0670756	0.110285	-0.0142921	mdtB	-0.936492	0.0586245	0.938325	Multidrug resistance protein MdtB (Multidrug transporter MdtB)
1	-0.214846	-0.163955	-0.155462	-0.127266	-0.100626	-0.0894045	yagU	0.928411	-0.134969	0.938171	Inner membrane protein YagU
1	-0.0377015	0.106669	-0.0598416	-0.15533	-0.0588711	-0.319152	ydhQ	0.479963	0.805365	0.937538	Uncharacterized protein YdhQ
1	-0.00273824	0.0839726	0.0721797	0.104089	0.123754	0.049775	uhpB	-0.923968	-0.157186	0.937243	Signal transduction histidine-protein kinase/phosphatase UhpB (EC 2.7.13.3) (EC 3.1.3.-)
1	0.0898925	0.0961901	0.0727773	0.116266	0.0748214	-0.0315266	atoS	-0.927859	0.122668	0.935932	Signal transduction histidine-protein kinase AtoS (EC 2.7.13.3)
1	0.0328694	-0.0380025	-0.0200475	0.0288696	0.0157735	0.234839	fhuE	-0.646208	-0.676234	0.935349	FhuE receptor (Outer-membrane receptor for Fe(III)-coprogen, Fe(III)-ferrioxamine B and Fe(III)-rhodotrulic acid)
1	0.0889838	0.00418466	0.0566134	0.063482	0.0704563	0.116465	ypfH	-0.875586	-0.328457	0.935166	Esterase YpfH (EC 3.1.-.-)
1	0.0819217	0.126769	0.0818742	0.0692782	-0.00152688	0.11417	yccU	-0.933953	-0.0334337	0.934551	Uncharacterized protein YccU
1	0.0511682	0.209499	0.190061	-0.0350583	-0.0353054	-0.064282	rimO	-0.636449	0.684312	0.934532	Ribosomal protein S12 methylthiotransferase RimO (S12 MTTase) (S12 methylthiotransferase) (EC 2.8.4.4) (Ribosomal protein S12 (aspartate(89)-C(3))-methylthiotransferase) (Ribosome maturation factor RimO)
1	0.0733275	-0.00598334	0.0317974	0.0413847	0.118055	0.104263	mmuM	-0.832788	-0.419841	0.932632	Homocysteine S-methyltransferase (EC 2.1.1.10) (S-methylmethionine:homocysteine methyltransferase)
1	0.0577549	0.131328	0.129189	0.0911016	0.0429263	-0.0307614	tyrP	-0.884725	0.293094	0.93201	Tyrosine-specific transport protein (Tyrosine permease)
1	0.0873911	0.0614045	0.080238	-0.0242877	0.0854274	0.151995	sdaA	-0.876739	-0.315398	0.931744	L-serine dehydratase 1 (SDH 1) (EC 4.3.1.17) (L-serine deaminase 1) (L-SD1)
1	0.108389	0.103264	0.039005	0.050204	0.0275973	0.116938	ompW	-0.915858	-0.168489	0.931227	Outer membrane protein W
1	0.0991287	-0.00441914	0.0965177	0.0738247	-0.00126226	0.16507	yeeA	-0.887507	-0.281767	0.931161	Inner membrane protein YeeA
1	0.0477938	0.225046	0.0379881	0.103168	-0.00984472	-0.176752	hisS	-0.639762	0.674002	0.929287	Histidine--tRNA ligase (EC 6.1.1.21) (Histidyl-tRNA synthetase) (HisRS)
1	-0.128776	-0.112285	-0.161386	-0.215988	-0.209313	0.0445828	lsrG	0.907666	-0.196429	0.928678	(4S)-4-hydroxy-5-phosphonooxypentane-2,3-dione isomerase (EC 5.3.1.32) (Autoinducer 2-degrading protein LsrG) (AI-2-degrading protein LsrG) (Phospho-(S)-4,5-dihydroxy-2,3-pentanedione isomerase) (Phospho-AI-2 isomerase)
1	0.0353849	0.104371	0.147989	0.029519	0.0243837	-0.259569	ybcF	-0.408368	0.833358	0.928036	Putative carbamate kinase
1	-0.035499	-0.0927835	0.0192647	-0.160377	-0.187429	-0.197843	nadD	0.703356	0.604729	0.927581	Nicotinate-nucleotide adenylyltransferase (EC 2.7.7.18) (Deamido-NAD(+) diphosphorylase) (Deamido-NAD(+) pyrophosphorylase) (Nicotinate mononucleotide adenylyltransferase) (NaMN adenylyltransferase)
1	0.073544	0.121779	0.103251	0.0810345	0.0369942	0.0319983	ynfM	-0.919691	0.115426	0.926906	Inner membrane transport protein YnfM
1	-0.207323	0.0125293	-0.114189	0.094405	0.103791	-0.535248	ypjJ	0.469765	0.798554	0.926481	Uncharacterized protein YpjJ
1	-0.138397	-0.206474	-0.133508	-0.191712	-0.110108	0.128003	idi	0.698993	-0.607659	0.926196	Isopentenyl-diphosphate Delta-isomerase (IPP isomerase) (EC 5.3.3.2) (IPP:DMAPP isomerase) (Isopentenyl pyrophosphate isomerase)
1	-0.215545	-0.143124	-0.150358	-0.148483	-0.10467	-0.0653348	ydjH	0.913829	-0.147504	0.925657	Uncharacterized sugar kinase YdjH (EC 2.7.1.-)
1	0.0389987	0.0881423	0.0178641	0.0900829	0.0688429	0.103117	argE	-0.887434	-0.262099	0.92533	Acetylornithine deacetylase (AO) (Acetylornithinase) (EC 3.5.1.16) (N-acetylornithinase) (NAO)
1	0.0570914	0.0478293	0.101093	0.0357142	0.129672	0.0633281	ygjG	-0.906466	-0.180785	0.924318	Putrescine:2-oxoglutaric acid aminotransferase, PLP-dependent
1	-0.164929	-0.230125	-0.134331	-0.136484	-0.138264	0.0220945	yghT	0.847243	-0.368944	0.924089	Uncharacterized ATP-binding protein YghT
1	0.10835	0.0318254	0.0481109	0.0654385	0.090585	0.0612694	yhdP	-0.898616	-0.212519	0.923404	Uncharacterized protein YhdP
1	-0.172754	-0.136507	-0.185327	-0.151784	-0.150145	-0.0162645	ycfZ	0.894919	-0.227002	0.92326	Inner membrane protein YcfZ
1	0.116752	0.0493216	0.0874087	0.0567009	0.119276	-0.0066173	ynjC	-0.92234	-0.0228925	0.922624	Inner membrane ABC transporter permease protein YnjC
1	0.0563662	0.0883765	0.139638	0.0457952	0.027113	0.120305	uhpT	-0.920159	-0.0510765	0.921576	Hexose-6-phosphate:phosphate antiporter
1	-0.173339	-0.191461	-0.135815	-0.140057	-0.135874	-0.0485097	pqqL	0.905091	-0.171083	0.921118	Probable zinc protease PqqL (EC 3.4.24.-)
1	-0.215458	-0.159574	-0.166289	-0.121587	-0.111676	-0.0507329	ymfA	0.895138	-0.216372	0.920918	Inner membrane protein YmfA
1	0.0830993	0.214888	0.167554	-0.0541586	-0.01057	0.105887	hyaE	-0.886126	0.246704	0.919827	Hydrogenase-1 operon protein HyaE
1	0.0580975	0.121597	0.012064	0.0554723	0.0429243	0.133204	alr	-0.884373	-0.252066	0.919594	Alanine racemase, biosynthetic (EC 5.1.1.1)
1	0.0922629	0.131861	0.0716169	0.0693979	0.00820263	0.080132	mrcA	-0.919056	0.0203673	0.919282	Penicillin-binding protein 1A (PBP-1a) (PBP1a) [Includes: Penicillin-insensitive transglycosylase (EC 2.4.1.129) (Peptidoglycan TGase); Penicillin-sensitive transpeptidase (EC 3.4.16.4) (DD-transpeptidase)]
1	-0.0904318	0.194296	-0.334299	-0.452677	-0.0801153	0.224429	flgH	0.658161	-0.641728	0.919234	Flagellar L-ring protein (Basal body L-ring protein)
1	0.000100962	0.0636762	0.026999	0.0684739	0.0909542	0.131892	eutR	-0.837739	-0.377099	0.9187	HTH-type transcriptional regulator EutR (Ethanolamine operon regulatory protein)
1	0.167791	0.034414	0.0723144	-0.0377063	0.0846254	0.109498	eamB	-0.883153	-0.251732	0.918329	Cysteine/O-acetylserine efflux protein
1	0.0922346	0.122319	0.015148	0.0997487	-0.0836219	-0.281198	glcG	-0.302249	0.867148	0.918314	Protein GlcG
1	-0.227596	-0.154905	-0.116357	-0.153188	-0.128132	-0.0191272	ynfC	0.899594	-0.180722	0.917567	UPF0257 lipoprotein YnfC
1	0.175594	-0.0303211	-0.0280133	0.275319	0.0100029	-0.0856819	ligA	-0.916974	0.030007	0.917465	DNA ligase (EC 6.5.1.2) (Polydeoxyribonucleotide synthase [NAD(+)])
1	-0.0799525	-0.137645	-0.0293997	-0.252933	-0.10971	-0.156448	yfcL	0.87423	0.278069	0.917388	Uncharacterized protein YfcL
1	-0.0251458	-0.192098	-0.11568	-0.0524074	-0.00631113	0.212938	aroM	-0.0476832	-0.914891	0.916133	Protein AroM
1	-0.00448832	0.182953	0.172221	0.107969	-0.108144	0.110667	mtlR	-0.858445	0.318181	0.915514	Mannitol operon repressor (Mannitol repressor protein)
1	0.0433397	0.00892116	-0.0100119	0.0307825	0.0652893	0.173166	ydjX	-0.738752	-0.540556	0.915399	TVP38/TMEM64 family membrane protein YdjX
1	0.138441	0.0409399	0.0653889	0.0123096	0.0261614	0.14481	yjcO	-0.878065	-0.255835	0.914576	Sel1-repeat-containing protein YjcO
1	0.0861874	0.0761371	0.0772115	0.0856104	0.0498774	0.0546889	mscK	-0.912625	-0.0465359	0.91381	Mechanosensitive channel MscK (Potassium efflux system KefA)
1	0.00963885	0.074274	0.137995	0.197081	-0.0418952	-0.174303	ubiT	-0.625897	0.665398	0.913511	Ubiquinone biosynthesis accessory factor UbiT
1	0.0752328	0.0614448	0.0667071	0.0834837	0.0527552	0.0827401	selB	-0.901428	-0.147569	0.913427	Selenocysteine-specific elongation factor (SelB translation factor)
1	0.0998338	-0.00565094	0.155547	0.0346018	-0.00325682	0.175138	paaI	-0.888685	-0.210757	0.913334	Acyl-coenzyme A thioesterase PaaI (EC 3.1.2.-) (Phenylacetic acid degradation protein PaaI)
1	0.145605	-0.0243374	0.160663	-0.00430274	0.154289	0.000761753	ybaT	-0.911009	-0.0607749	0.913034	Inner membrane transport protein YbaT
1	0.139141	0.183045	-0.00185403	0.0150717	0.0919456	-0.00223019	mhpB	-0.910004	0.04565	0.911148	2,3-dihydroxyphenylpropionate/2,3-dihydroxicinnamic acid 1,2-dioxygenase (EC 1.13.11.16) (3-carboxyethylcatechol 2,3-dioxygenase)
1	-0.0287485	-0.240409	-0.0902842	-0.0526684	-0.109356	0.268744	ygdB	0.0883455	-0.906453	0.910748	Uncharacterized protein YgdB
1	0.0926178	0.131225	0.167534	-0.048495	0.0751791	0.0723152	mzrA	-0.905908	0.093634	0.910734	Modulator protein MzrA
1	-0.199356	-0.219656	-0.142274	-0.0918587	-0.0368162	-0.184076	sdaC	0.907408	-0.0690946	0.910035	Serine transporter
1	0.117018	0.066771	0.0354053	0.034003	0.101788	0.0519947	mdtJ	-0.890496	-0.180049	0.908515	Spermidine export protein MdtJ
1	0.0929237	0.0983285	0.036793	0.0442802	0.0424475	0.111046	ymfD	-0.888801	-0.187727	0.90841	Uncharacterized protein YmfD
1	0.0660155	0.154522	0.115481	0.0825973	-0.000929201	-0.0136253	ykfC	-0.84592	0.330196	0.908081	Protein YkfC
1	0.112556	0.0545292	0.0364654	0.0590931	0.0834493	0.0557185	maeB	-0.890416	-0.177974	0.908029	NADP-dependent malic enzyme (NADP-ME) (EC 1.1.1.40)
1	-0.169958	-0.158652	-0.159916	-0.112562	-0.156183	-0.0776847	yqeH	0.904372	-0.0748826	0.907467	Uncharacterized protein YqeH
1	0.0285509	0.04322	0.0856576	0.0720229	0.095386	0.0875315	ybiU	-0.879926	-0.220087	0.907032	Uncharacterized protein YbiU
1	-0.199398	-0.152892	-0.205518	-0.132332	-0.061279	0.0367678	ybeU	0.733112	-0.533573	0.906726	Uncharacterized protein YbeU
1	0.11433	0.0829737	0.0968229	0.00621315	0.0864238	0.057737	metC	-0.904298	-0.0569445	0.90609	Cystathionine beta-lyase MetC (CBL) (CL) (EC 4.4.1.13) (Beta-cystathionase MetC) (Cysteine desulfhydrase MetC) (CD) (EC 4.4.1.28) (Cysteine lyase MetC) (Cysteine-S-conjugate beta-lyase MetC)
1	-0.208704	-0.155711	-0.140953	-0.160432	-0.122975	0.0264985	yfdV	0.845605	-0.324252	0.905642	Uncharacterized transporter YfdV
1	-0.131042	-0.189182	-0.0922806	-0.140335	-0.00728549	0.209183	rfaY	0.258547	-0.867898	0.90559	Lipopolysaccharide core heptose(II) kinase RfaY (EC 2.7.1.-)
1	0.0439617	0.0439235	0.114441	-0.0106798	0.0679714	0.174106	nupX	-0.847905	-0.316484	0.905044	Putative nucleoside permease NupX
1	0.0217736	0.100034	0.0624936	0.102565	0.0938139	0.0349562	bisC	-0.902101	-0.0711156	0.904899	Biotin sulfoxide reductase (BDS reductase) (BSO reductase) (EC 1.-.-.-) (L-methionine-(S)-sulfoxide reductase) (Met-S-SO reductase) (EC 1.8.4.13)
1	0.0889087	0.0587107	0.0893626	0.109346	0.102915	-0.0597957	ybaE	-0.895883	0.124116	0.90444	Uncharacterized protein YbaE
1	0.0742604	-0.00403023	0.0505721	0.124532	0.0240836	0.108689	frlC	-0.862678	-0.270429	0.904071	Fructoselysine 3-epimerase (EC 5.1.3.41)
1	-0.0478098	-0.109845	-0.0476221	-0.0879868	-0.182838	-0.232872	galM	0.719964	0.546324	0.90378	Aldose 1-epimerase (EC 5.1.3.3) (Galactose mutarotase) (Type-1 mutarotase)
1	0.0749093	0.0843965	0.0473751	0.0890505	-0.0334904	0.16329	yfdC	-0.878554	-0.200284	0.901094	Inner membrane protein YfdC
1	-0.134789	-0.13687	-0.337226	-0.0233608	-0.14935	0.0169746	pstA	0.722253	-0.538691	0.90102	Phosphate transport system permease protein PstA
1	0.0891371	0.0237887	0.0600558	-0.0210999	0.131006	0.103235	polB	-0.830306	-0.349452	0.900847	DNA polymerase II (Pol II) (EC 2.7.7.7)
1	-0.220381	-0.172399	-0.167906	-0.125608	-0.0748679	-0.00537705	elfD	0.811597	-0.390609	0.900703	Probable fimbrial chaperone protein ElfD
1	0.0674417	0.0973859	0.0484023	0.0744676	0.066969	0.0621637	yjhG	-0.894389	-0.106365	0.900692	D-xylonate dehydratase YjhG (EC 4.2.1.82)
1	0.104873	0.0745872	0.0557024	0.0487656	-0.0880134	-0.276781	eptC	-0.21229	0.874621	0.900016	Phosphoethanolamine transferase EptC (EC 2.7.-.-)
1	-0.000659896	-0.132911	-0.106395	-0.0409767	0.0644517	0.17949	rssA	-0.263869	-0.860146	0.89971	NTE family protein RssA
1	-0.18686	-0.199765	-0.13043	-0.118505	-0.136422	-0.0347142	yihF	0.874977	-0.207682	0.899286	Uncharacterized protein YihF
1	-0.20413	-0.167851	-0.109023	-0.103704	-0.0868351	-0.166215	yhjB	0.895621	0.0776551	0.898981	Putative HTH-type transcriptional regulator YhjB
1	0.0496465	0.053091	0.0332318	0.135612	0.0792862	0.0304871	ilvG	-0.887947	-0.139684	0.898867	Putative acetolactate synthase isozyme 2 large subunit (AHAS-II) (ALS-II) (Acetohydroxy-acid synthase II large subunit)
1	0.0672986	0.133984	0.0775936	-0.0147001	-0.157547	-0.188728	mlaC	-0.130046	0.889173	0.898633	Intermembrane phospholipid transport system binding protein MlaC
1	0.0526129	0.139279	0.170022	0.0539043	-0.0213232	0.035625	ybdL	-0.840845	0.314671	0.897796	Methionine aminotransferase (EC 2.6.1.88) (Methionine-oxo-acid transaminase)
1	0.112728	0.0490326	0.181314	0.0626428	-0.0378889	0.0829955	gsiB	-0.88509	0.14805	0.897387	Glutathione-binding protein GsiB
1	0.0504304	0.106588	0.0650684	0.0454686	0.0519387	0.112653	yicN	-0.882173	-0.159372	0.896453	Uncharacterized protein YicN
1	0.0738862	0.0818244	0.00471237	0.0230409	0.0846874	0.113481	yjhP	-0.836017	-0.322577	0.896092	Uncharacterized protein YjhP
1	0.0120811	0.0841676	-0.00299532	0.0731227	0.0967802	0.101487	yceG	-0.829421	-0.33652	0.895089	Septation protein, ampicillin sensitivity
1	0.0978304	0.114756	0.0788364	0.0149617	0.115533	0.00337502	yohC	-0.893457	0.0295425	0.893946	Inner membrane protein YohC
1	-0.0217631	0.0259299	-0.115523	-0.104809	-0.048038	-0.360997	rlmN	0.556717	0.699394	0.893916	Dual-specificity RNA methyltransferase RlmN (EC 2.1.1.192) (23S rRNA (adenine(2503)-C(2))-methyltransferase) (23S rRNA m2A2503 methyltransferase) (Ribosomal RNA large subunit methyltransferase N) (tRNA (adenine(37)-C(2))-methyltransferase) (tRNA m2A37 methyltransferase)
1	-0.0216647	0.159816	0.0772112	0.101302	0.0920102	0.0132564	yeiG	-0.890865	0.0682563	0.893476	S-formylglutathione hydrolase YeiG (FGH) (EC 3.1.2.12)
1	0.105093	0.213196	0.0433078	0.0123672	0.0755698	-0.0542625	srkA	-0.846157	0.285139	0.892909	Stress response kinase A (EC 2.7.11.1) (Serine/threonine protein kinase YihE) (Serine/threonine-protein kinase SrkA)
1	0.0162588	-0.0109153	0.0893821	0.0626993	0.118703	0.0954829	yjhQ	-0.828433	-0.332296	0.892593	Uncharacterized N-acetyltransferase YjhQ (EC 2.3.1.-)
1	0.0188902	0.20928	0.0432701	0.0646483	0.0618186	0.0337795	yjbG	-0.888225	0.086779	0.892454	Uncharacterized protein YjbG
1	0.0982033	0.0724026	0.141604	0.0304482	0.0452677	0.0558493	mdtC	-0.889836	0.0566836	0.89164	Multidrug resistance protein MdtC (Multidrug transporter MdtC)
1	0.0313505	0.0136735	0.035212	0.0824034	0.087925	0.10134	kduD	-0.817079	-0.350249	0.888984	2-dehydro-3-deoxy-D-gluconate 5-dehydrogenase (EC 1.1.1.127) (2-deoxy-D-gluconate 3-dehydrogenase) (2-keto-3-deoxygluconate 5-dehydrogenase) (2-keto-3-deoxygluconate oxidoreductase) (KDG oxidoreductase) (20-ketosteroid reductase) (EC 1.1.1.-)
1	0.0629645	0.136574	0.0616552	0.0251313	-0.0412409	-0.256769	ygfB	-0.286429	0.841063	0.888498	UPF0149 protein YgfB
1	-0.198573	-0.177567	-0.132017	-0.139054	-0.129185	0.00990612	ygeV	0.838281	-0.292621	0.887886	Uncharacterized sigma-54-dependent transcriptional regulator YgeV
1	0.121096	0.0747284	0.0584566	0.0940427	0.0236551	0.0297597	yiaD	-0.887516	0.0222409	0.887795	Probable lipoprotein YiaD
1	0.204377	0.0600217	0.0308745	0.0426619	0.133705	-0.113886	yhhL	-0.876641	0.137541	0.887366	Uncharacterized protein YhhL
1	-0.0558492	-0.208864	-0.230398	-0.111346	-0.0597663	-0.224372	kdpC	0.886337	-0.0412958	0.887298	Potassium-transporting ATPase KdpC subunit (ATP phosphohydrolase [potassium-transporting] C chain) (Potassium-binding and translocating subunit C) (Potassium-translocating ATPase C chain)
1	-0.156545	-0.177899	-0.156081	-0.132249	-0.126704	-0.0616403	yhaI	0.870987	-0.168002	0.887041	Inner membrane protein YhaI
1	-0.217959	-0.169366	-0.0905139	-0.135031	-0.0958668	0.216135	matP	0.495247	-0.735663	0.886831	Macrodomain Ter protein
1	-0.170042	-0.134341	-0.158763	-0.200897	-0.076378	-0.0333725	psuK	0.850658	-0.250569	0.886794	Pseudouridine kinase (EC 2.7.1.83)
1	0.0506811	0.0508736	0.0724614	0.058806	0.0651128	0.105078	ansB	-0.858383	-0.219785	0.886074	L-asparaginase 2 (EC 3.5.1.1) (L-asparaginase II) (L-ASNase II) (L-asparagine amidohydrolase II) (Colaspase)
1	0.0464724	0.0534072	0.0277053	0.198887	0.0925488	-0.0749737	atpI	-0.88373	0.0595433	0.885733	ATP synthase protein I
1	0.101209	0.142584	0.117057	0.0985932	-0.109876	-0.0180662	yacG	-0.735422	0.49317	0.885473	DNA gyrase inhibitor YacG
1	0.388469	0.11381	-0.305739	0.182413	0.156478	-0.359932	folA	-0.854711	0.227046	0.884353	Dihydrofolate reductase (EC 1.5.1.3)
1	0.0380566	0.527757	-0.0672807	-0.126465	-0.288461	0.0426943	murB	-0.281744	0.83826	0.884341	UDP-N-acetylenolpyruvoylglucosamine reductase (EC 1.3.1.98) (UDP-N-acetylmuramate dehydrogenase)
1	-0.156359	0.0893564	-0.364709	0.0104822	-0.524082	0.446795	napD	0.51877	-0.715565	0.88383	Chaperone NapD (NapA signal peptide-binding chaperone NapD)
1	0.0542725	0.00646369	-0.00770258	0.00952495	0.216387	0.0224493	gltL	-0.774313	-0.425053	0.883307	Glutamate/aspartate import ATP-binding protein GltL (EC 7.4.2.1)
1	0.0906412	0.170482	-0.0184644	0.176601	-0.0145392	-0.181052	ldrD	-0.700642	0.537631	0.883145	Small toxic polypeptide LdrD
1	0.107658	0.136766	0.128831	-0.0127575	0.0159777	0.082718	rsd	-0.876762	0.105747	0.883116	Regulator of sigma D
1	0.0750291	0.0552367	0.0537435	0.0568345	0.0384828	0.118737	abpB	-0.852008	-0.229547	0.882388	Radiation resistance protein; DEAD/H helicase-like protein
1	0.0980916	0.0675347	0.00424948	0.143457	-0.00259492	0.0643958	ydgD	-0.874418	-0.113502	0.881754	Uncharacterized serine protease YdgD (EC 3.4.21.-)
1	0.0898709	0.0220178	0.0204424	0.190844	0.0716766	-0.0560512	yrbG	-0.880645	0.00649509	0.880669	Inner membrane protein YrbG
1	-0.2092	-0.0279852	-0.100476	0.141313	0.11609	0.139121	lpdA	-0.438239	-0.762439	0.879412	Dihydrolipoyl dehydrogenase (EC 1.8.1.4) (Dihydrolipoamide dehydrogenase) (E3 component of pyruvate and 2-oxoglutarate dehydrogenases complexes) (Glycine cleavage system L protein)
1	-0.00791556	0.146897	0.0850937	0.13117	0.0994468	-0.11959	emrA	-0.80678	0.347801	0.878555	Multidrug export protein EmrA
1	0.0200545	0.0481208	0.105924	0.0154371	0.0426363	0.18159	rhaM	-0.822098	-0.309171	0.878312	L-rhamnose mutarotase (EC 5.1.3.32) (Rhamnose 1-epimerase) (Type-3 mutarotase)
1	-0.0289527	-0.0032008	-0.164961	-0.17773	-0.196168	-0.165402	eutQ	0.788953	0.385392	0.878052	Ethanolamine utilization protein EutQ
1	-0.0109324	-0.0194511	-0.00157325	-0.0278725	0.12375	0.167085	robA	-0.606764	-0.634521	0.87794	Right oriC-binding transcriptional activator
1	0.0345788	0.087246	0.117246	0.0890477	0.054411	0.0334642	ivy	-0.875544	0.0595495	0.877567	Inhibitor of vertebrate lysozyme
1	0.204179	0.0268606	-0.0059064	0.0839721	0.0470885	0.000291449	yqjC	-0.872675	-0.0874104	0.877042	Protein YqjC
1	-0.181122	-0.150343	-0.163087	-0.13683	-0.108205	-0.0581889	ybhI	0.857578	-0.182988	0.876884	Inner membrane protein YbhI
1	0.0651002	-0.0230314	0.0704625	0.101533	0.079707	0.0653387	prfH	-0.840575	-0.248276	0.876474	Putative peptide chain release factor homolog (RF-H)
1	0.0175994	0.0117236	-0.0270184	-0.0544569	0.104705	0.183484	moeA	-0.603272	-0.635687	0.876376	Molybdopterin molybdenumtransferase (MPT Mo-transferase) (EC 2.10.1.1)
1	-0.0665964	-0.183675	-0.100481	-0.165492	-0.391436	0.323119	dnaB	0.687255	-0.542198	0.875384	Replicative DNA helicase (EC 3.6.4.12)
1	0.0677132	0.0923907	0.0685929	0.107618	0.0668571	-0.0191627	fruA	-0.87009	0.0947882	0.875238	PTS system fructose-specific EIIB'BC component (EIIB'BC-Fru) [Includes: PTS system fructose-specific EIIB component (EC 2.7.1.202) (EIII-Fru) (Fructose-specific phosphotransferase enzyme IIB component); PTS system fructose-specific EIIC component (Fructose permease IIC component)]
1	0.0500916	0.0741856	0.0768295	0.0361085	0.105714	0.062563	xdhA	-0.862297	-0.148158	0.874932	Putative xanthine dehydrogenase molybdenum-binding subunit XdhA (EC 1.17.1.4)
1	-0.110399	-0.214116	-0.128014	-0.2103	-0.073697	0.0444725	idlP	0.737136	-0.470627	0.874562	iraD leader peptide
1	0.0565867	0.159573	0.202263	0.00371614	-0.0865361	0.132921	dinI	-0.830315	0.273609	0.874234	DNA damage-inducible protein I
1	-0.0371271	0.0421491	0.111393	0.0761414	0.125577	0.0776933	ynfL	-0.847102	-0.215173	0.874003	Uncharacterized HTH-type transcriptional regulator YnfL
1	0.226785	0.351781	-0.0605363	-0.133742	0.0202978	0.0304797	yhbY	-0.843802	0.226286	0.873618	RNA-binding protein YhbY
1	0.119489	0.168693	0.0194425	0.108856	-0.0427115	-0.00312089	lafU	-0.836768	0.248103	0.872774	Putative truncated flagellar export/assembly protein LafU
1	-0.166878	-0.154304	-0.115531	-0.0162977	-0.138498	-0.225388	ylaC	0.824152	0.286482	0.872524	Inner membrane protein YlaC
1	-0.207746	-0.161208	-0.166392	-0.0953938	-0.00708419	-0.21556	tyrR	0.872268	-0.00912081	0.872316	Transcriptional regulatory protein TyrR
1	0.014093	0.0453444	0.0790989	0.100879	0.0500729	0.101859	alsC	-0.849738	-0.197037	0.872284	D-allose transport system permease protein AlsC
1	0.00918711	0.26079	0.00992144	-0.042692	0.147388	0.0561262	ygaH	-0.869763	-0.0650478	0.872192	Uncharacterized protein YgaH
1	-0.0989379	-0.346444	-0.258778	0.0443817	-0.0103395	-0.132806	ycgB	0.67473	-0.552572	0.872122	Uncharacterized protein YcgB
1	0.0337602	-0.0913898	0.0823777	0.0900999	0.11396	0.0812216	codB	-0.7741	-0.401573	0.872062	Cytosine permease
1	-0.238513	-0.113466	-0.11292	-0.159608	-0.0606845	-0.104371	yjbD	0.870371	-0.0368413	0.87115	Uncharacterized protein YjbD
1	0.0131902	0.0818235	0.00779876	0.0862729	0.107534	0.0625438	lamB	-0.833178	-0.254171	0.871085	Maltoporin (Lambda receptor protein) (Maltose-inducible porin)
1	0.0418079	-0.00429868	0.0672313	0.0707857	0.0187315	0.165388	ycgR	-0.792345	-0.361629	0.870968	Flagellar brake protein YcgR (Cyclic di-GMP binding protein YcgR)
1	-0.178507	-0.165577	-0.187212	-0.105144	-0.114606	-0.0380043	yciQ	0.825582	-0.276159	0.870546	Uncharacterized protein YciQ
1	-0.0596858	-0.431925	0.118663	-0.0157478	0.00408314	0.206869	ykiE	-0.0292971	-0.869297	0.86979	Protein YkiE
1	0.121402	0.179935	0.0908566	0.0136781	-0.0179861	0.00120489	narK	-0.802223	0.332814	0.86852	Nitrate/nitrite transporter NarK (Nitrite extrusion protein 1) (Nitrite facilitator 1)
1	-0.129536	-0.203623	-0.0109695	0.126524	0.0999465	0.128009	yhbE	-0.377971	-0.780912	0.867574	Uncharacterized inner membrane transporter YhbE
1	0.128909	0.0599923	0.0828519	0.0176806	-0.0142548	0.147806	yfiB	-0.853436	-0.155499	0.867487	Putative lipoprotein YfiB
1	0.128661	0.164927	0.0842364	0.0303941	-0.0135136	-0.0434563	cynS	-0.770336	0.396882	0.866563	Cyanate hydratase (Cyanase) (EC 4.2.1.104) (Cyanate hydrolase) (Cyanate lyase)
1	0.0422701	0.0144471	0.0698472	0.0917588	0.0538895	0.0986001	amn	-0.831524	-0.241432	0.865865	AMP nucleosidase (EC 3.2.2.4)
1	0.0414554	-0.0112643	-0.0537966	-0.00686514	0.105699	0.138772	yhjD	-0.616835	-0.607642	0.865861	Inner membrane protein YhjD
1	0.081351	0.080567	0.0444378	0.0537529	0.0432648	0.0902237	yfhM	-0.849711	-0.155113	0.863753	Alpha-2-macroglobulin (ECAM)
1	-0.181588	-0.193711	-0.143225	-0.108677	-0.107241	-0.0573918	intE	0.835888	-0.212873	0.862568	Prophage integrase IntE (Int(Lambda)) (Prophage e14 integrase) (Prophage lambda integrase)
1	0.165456	-0.048548	0.161227	0.00643903	0.126219	-0.0192199	azuC	-0.862406	-0.00135672	0.862407	Uncharacterized protein AzuC
1	0.116746	0.0517813	-0.0019491	0.0682846	0.0758184	0.0419112	dpaL	-0.839082	-0.196084	0.861689	2,3-diaminopropionate ammonia-lyase
1	0.0695104	0.0289738	0.066532	0.061485	0.0889612	0.0588145	nfrA	-0.840761	-0.18508	0.860891	Bacteriophage adsorption protein A (Bacteriophage N4 adsorption protein A)
[truncated: 9,030 more rows]

## Sheet: LEGEND
Supplementary Table S4.
Gene fitness values, principal component values, and Euclidean distance values calculated for the whole dataset. Red colour represents increased fitness value and blue represents decreased fitness value, while the intensity of both colours reflect the absolute value of fitness.
